# Supplementary material for: Inhibition of Fatty Acid-Binding Protein 4 Limits High-Fat-Diet-Associated Prostate Tumorigenesis and Progression in TRAMP Mice
Source: Int J Mol Sci. 2025 Oct 31;26(21):10621. doi: 10.3390/ijms262110621 (PMC12607695; doi:10.3390/ijms262110621)
Supplement: Supplementary file 1 [file ijms-26-10621-s001.zip]

Archive with 6 entries (6 files):
- Figure S1.tif
- Figure S2.tif
- Figure S3.tif
- Supporting information_251010.pdf
- Table S1.xls
- Table S2.xls
