# Supplementary material for: Inhibition of Fatty Acid-Binding Protein 4 Limits High-Fat-Diet-Associated Prostate Tumorigenesis and Progression in TRAMP Mice
Source: Int J Mol Sci. 2025 Oct 31;26(21):10621. doi: 10.3390/ijms262110621 (PMC12607695; doi:10.3390/ijms262110621)
Supplement: Supplementary file 1 [file ijms-26-10621-s001.zip › Table S1.xls]

## Sheet: Sheet1
		TRAMP-CD						TRAMP-HF						FABP4-/- TRAMP-CD						FABP4-/- TRAMP-HF
	Age (week)	10	12	16	20	24	30	10	12	16	20	24	30	10	12	16	20	24	30	10	12	16	20	24	30
	Mice (n)	10	12	7	8	10	9	9	12	8	11	11	7	7	11	6	9	9	8	8	12	8	12	12	7
	Hyperplasia (n)	7	7	0	0	0	0	9	4	0	0	0	0	5	7	0	0	0	0	6	7	0	0	0	0
	PIN (n)	0	5	7	7	5	0	0	8	6	7	4	0	0	4	6	8	5	0	0	5	8	11	6	0
	Adenocarcima (n)	0	0	0	1	5	5	0	0	2	4	7	1	0	0	0	1	4	4	0	0	0	1	3	4
	Venous and/or lung metastasis (n)	0	0	0	0	1	4	0	0	0	0	4	6	0	0	0	0	1	4	0	0	0	0	0	3
