# Supplementary material for: Inhibition of Fatty Acid-Binding Protein 4 Limits High-Fat-Diet-Associated Prostate Tumorigenesis and Progression in TRAMP Mice
Source: Int J Mol Sci. 2025 Oct 31;26(21):10621. doi: 10.3390/ijms262110621 (PMC12607695; doi:10.3390/ijms262110621)
Supplement: Supplementary file 1 [file ijms-26-10621-s001.zip › Table S2.xls]

## Sheet: Sheet1
Table S2.
ID	HMT DB †		m/z	MT/RT
	Compound name	Pathway Label			TF			TAF			TF		TAF
					A01	A02	A03	B01	B02	B03	Mean	S.D.	Mean	S.D.
C_0005	1,3-Diaminopropane	DAP	75.0911	3.50629	N.D.	N.D.	N.D.	7.01859e-05	N.D.	N.D.	N.A.	N.A.	7.01859e-05	N.A.
C_0085	1-Methyl-4-imidazoleacetic acid	1-Methyl-4-imidazoleacetic acid	141.065	6.40331	0.00109385	0.000296699	9.01353e-05	0.00778632	0.000592039	0.00174418	0.000493561	0.000530025	0.00337418	0.00386421
C_0102	1-Methyladenine	1-Methyladenine	150.076	6.15996	N.D.	N.D.	N.D.	0.00011501	N.D.	N.D.	N.A.	N.A.	0.00011501	N.A.
C_0231	1-Methyladenosine	1-Methyladenosine	282.119	7.668	0.00049558	0.000218106	0.000132277	0.00314401	0.000325305	0.000855906	0.000281988	0.000189889	0.00144174	0.00149789
C_0051	1-Methylhistamine	1-Methylhistamine	126.102	3.8869	0.000629923	0.000578792	3.81889e-05	0.00166113	0.000390636	0.00155301	0.000415635	0.000327876	0.00120159	0.000704385
C_0131	1-Methylhistidine 3-Methylhistidine	1-Methylhistidine 3-Methylhistidine	170.092	5.85531	0.00162507	0.00131098	0.0017189	0.00264443	0.00111497	0.0027222	0.00155165	0.000213641	0.00216054	0.000906319
C_0077	1-Methylnicotinamide	1-Methylnicotinamide	137.07	5.74524	0.000721728	0.00031324	0.000192605	0.00368551	0.000530195	0.000714638	0.000409191	0.000277304	0.00164345	0.00177088
C_0084	1H-Imidazole-4-propionic acid	1H-Imidazole-4-propionic acid	141.065	6.3043	0.000447892	7.67366e-05	N.D.	0.00495212	0.000850446	0.00150655	0.000262314	0.000262446	0.00243637	0.00220326
A_0159	2'-CMP-1	2'-CMP	322.044	7.79131	0.000890482	0.00090541	0.000178803	0.00121789	0.00046398	0.00040583	0.000658231	0.000415264	0.000695899	0.000452988
A_0158	2'-CMP-2 3'-CMP	2'-CMP 3'-CMP	322.044	7.85947	0.000440933	0.00122881	N.D.	0.000741149	0.000646913	0.00118318	0.00083487	0.000557111	0.000857081	0.000286315
C_0178	2'-Deoxycytidine	Deoxycytidine	228.097	7.28555	0.000128527	0.000103364	3.13102e-05	0.00154444	0.000125681	0.00040034	8.77338e-05	5.0458e-05	0.000690155	0.000752473
C_0204	2'-Deoxyinosine	Deoxyinosine	253.09	13.6783	N.D.	N.D.	N.D.	4.5e-05	N.D.	N.D.	N.A.	N.A.	4.5e-05	N.A.
C_0179	2'-Deoxyuridine	Deoxyuridine	229.08	16.4396	0.000169984	0.000198498	0.000552988	0.000464266	0.000198485	7.18144e-05	0.000307157	0.000213373	0.000244855	0.000200293
A_0143	2,3-Diphosphoglyceric acid	Diphosphoglyceric acid	264.951	13.2065	0.00143422	0.00127976	0.000187836	N.D.	0.0102218	0.00315959	0.000967272	0.000679415	0.0066907	0.00499375
C_0157	2,6-Diaminopimelic acid	2,6-Diaminopimelic acid	191.102	6.90273	N.D.	N.D.	N.D.	8.04892e-05	N.D.	N.D.	N.A.	N.A.	8.04892e-05	N.A.
A_0050	2,6-Dihydroxybenzoic acid	2,6-Dihydroxybenzoic acid	153.019	8.71975	N.D.	N.D.	N.D.	N.D.	N.D.	N.D.	N.A.	N.A.	N.A.	N.A.
C_0045	2-Amino-2-(hydroxymethyl)-1,3-propanediol	2-Amino-2-(hydroxymethyl)-1,3-propanediol	122.08	6.33637	N.D.	N.D.	N.D.	N.D.	N.D.	5.4552e-05	N.A.	N.A.	5.4552e-05	N.A.
C_0016	2-Amino-2-methyl-1-propanol	2-Amino-2-methyl-1-propanol	90.0914	6.01557	N.D.	N.D.	0.000124371	N.D.	N.D.	N.D.	0.000124371	N.A.	N.A.	N.A.
C_0024	2-Aminobutyric acid	2-Aminobutyric acid	104.07	7.44274	0.00142377	0.00143823	0.00180745	0.00177887	0.00162667	0.00219361	0.00155648	0.000217466	0.00186638	0.000293429
A_0048	2-Deoxyribonic acid	2-Deoxyribonic acid	149.044	6.99139	0.000165498	N.D.	N.D.	0.000742476	N.D.	0.000206628	0.000165498	N.A.	0.000474552	0.000378902
A_0119	2-Deoxyribose 1-phosphate	dR1P	213.016	8.69542	0.00122712	0.00106852	N.D.	0.000435931	0.00213503	0.000392516	0.00114782	0.000112152	0.000987826	0.000993746
A_0031	2-Hydroxy-4-methylvaleric acid 2-Hydroxy-3-methylvaleric acid	2-Hydroxy-4-methylvaleric acid 2-Hydroxy-3-methylvaleric acid	131.07	7.23064	0.000336939	0.000261944	0.000199362	0.00101385	0.000298687	0.000543838	0.000266082	6.88818e-05	0.000618793	0.000363428
A_0058	2-Hydroxyadipic acid	2-Hydroxyadipic acid	161.045	11.2234	0.000897018	0.000288574	N.D.	0.00230041	0.00023344	0.000502615	0.000592796	0.000430235	0.00101216	0.00112375
A_0009	2-Hydroxybutyric acid	2-Hydroxybutyric acid	103.04	7.88334	0.000186	0.000190761	0.000230824	0.000161566	0.00019985	0.000257325	0.000202528	2.46201e-05	0.000206247	4.81986e-05
A_0011	2-Hydroxyisobutyric acid	2-Hydroxyisobutyric acid	103.04	7.9607	0.000326837	0.000270906	0.000310569	0.000521193	0.000311978	0.000352573	0.00030277	2.87694e-05	0.000395248	0.000110944
C_0041	2-Methylserine	2-Methylserine	120.065	8.01908	N.D.	0.00020213	N.D.	0.000340186	8.83183e-05	0.000150237	0.00020213	N.A.	0.000192914	0.000131245
C_0095	2-Methylthiazolidine-4-carboxylic acid	2-Methylthiazolidine-4-carboxylic acid	148.042	10.8318	0.00818301	0.00926899	0.000559867	0.00152146	0.00659064	0.0083619	0.00600396	0.00474588	0.00549133	0.00355025
A_0040	2-Oxoglutaric acid	2-Oxoglutaric acid	145.014	14.5321	N.D.	N.D.	N.D.	0.00103608	N.D.	0.000884121	N.A.	N.A.	0.000960102	0.000107452
A_0015	2-Oxoisovaleric acid	2-Oxoisovaleric acid	115.039	8.16898	N.D.	N.D.	N.D.	0.00136187	N.D.	0.000100369	N.A.	N.A.	0.000731119	0.000892015
A_0089	2-Phosphoglyceric acid	2-PG	184.985	13.5053	0.00175333	0.00136912	0.000302158	0.000608777	0.000905969	0.0014743	0.00114154	0.000751879	0.00099635	0.000439785
A_0169	3'-AMP	3'-AMP	346.056	7.78885	0.000905041	0.000807853	0.000106223	0.00131874	0.000228365	0.000340027	0.000606372	0.000435859	0.000629044	0.000599898
A_0160	3'-UMP	3'-UMP	323.028	8.1091	0.000486987	0.000648587	0.000166966	0.00188737	0.000356684	0.000699257	0.00043418	0.000245115	0.000981105	0.000803326
A_0086	3,4-Dihydroxyhydrocinnamic acid Homovanillic acid Hydroxyphenyllactic acid	3,4-Dihydroxyhydrocinnamic acid HVA Hydroxyphenyllactic acid	181.05	6.75096	0.000702402	0.000184359	0.000312438	0.00194344	0.000829364	0.00260448	0.000399733	0.000269828	0.00179243	0.000897144
A_0068	3-(4-Hydroxyphenyl)propionic acid 2-(4-Hydroxyphenyl)propionic acid 3-(3-Hydroxyphenyl)propionic acid 2-(3-Hydroxyphenyl)propionic acid	3-(4-Hydroxyphenyl)propionic acid 2-(4-Hydroxyphenyl)propionic acid 3-(3-Hydroxyphenyl)propionic acid 2-(3-Hydroxyphenyl)propionic acid	165.056	6.80013	N.D.	N.D.	N.D.	N.D.	N.D.	N.D.	N.A.	N.A.	N.A.	N.A.
C_0033	3-Amino-2-piperidone	3-Amino-2-piperidone	115.086	5.92623	0.000179871	4.28466e-05	0.000187149	0.00109268	8.46888e-05	0.000194944	0.000136622	8.12937e-05	0.000457438	0.000552892
C_0021	3-Aminobutyric acid	3-Aminobutyric acid	104.07	6.18103	N.D.	N.D.	0.00080592	0.000217251	N.D.	0.000160082	0.00080592	N.A.	0.000188666	4.04242e-05
C_0064	3-Guanidinopropionic acid	3-Guanidinopropionic acid	132.076	6.22823	2.74168e-05	N.D.	0.000149039	0.000168552	N.D.	0.000119219	8.82282e-05	8.60002e-05	0.000143885	3.48839e-05
A_0059	3-Hydroxy-3-methylglutaric acid	3-Hydroxy-3-methylglutaric acid	161.046	11.6162	0.000126575	N.D.	N.D.	N.D.	0.000113095	N.D.	0.000126575	N.A.	0.000113095	N.A.
A_0010	3-Hydroxybutyric acid	3-HBA	103.04	7.69929	0.00220585	0.00144415	0.00445387	0.00126267	0.00291776	0.00176927	0.00270129	0.00156483	0.00198323	0.000848033
C_0214	3-Hydroxyisovalerylcarnitine	3-Hydroxyisovalerylcarnitine	262.164	7.73608	0.000435762	0.000456224	0.000431068	0.000446037	0.000449206	0.000811739	0.000441018	1.33761e-05	0.000568994	0.000210229
C_0062	3-Hydroxyproline cis-4-Hydroxyproline	3-Hydroxyproline cis-Hydroxyproline	132.065	8.44276	N.D.	9.79582e-05	N.D.	N.D.	N.D.	N.D.	9.79582e-05	N.A.	N.A.	N.A.
A_0118	3-Indoxylsulfuric acid	3-Indoxylsulfuric acid	212.002	7.68458	0.00163151	0.000389971	0.000160736	0.00834837	0.000679537	0.00257709	0.000727406	0.000791322	0.00386833	0.00399415
C_0127	3-Methoxytyramine	3-Methoxytyramine	168.1	6.81565	N.D.	N.D.	N.D.	9.07926e-05	N.D.	N.D.	N.A.	N.A.	9.07926e-05	N.A.
A_0052	3-Methylcrotonylglycine	3-Methylcrotonylglycine	156.066	6.88469	0.000396067	N.D.	N.D.	0.00345792	0.000247214	0.000837777	0.000396067	N.A.	0.0015143	0.00170892
C_0208	3-Methylcytidine 2'-O-Methylcytidine	3-Methylcytidine 2'-O-Methylcytidine	258.108	7.56154	0.000294606	0.000142015	6.57829e-05	0.00156144	0.000167314	0.000432303	0.000167468	0.000116516	0.000720352	0.000740355
A_0090	3-Phosphoglyceric acid	3-PG	184.985	13.7486	0.0110979	0.00917214	0.0016628	0.00418149	0.00610907	0.00896488	0.00731094	0.0049853	0.00641848	0.00240666
A_0043	3-Ureidoisobutyric acid	3-Ureidoisobutyric acid	145.063	7.08269	N.D.	N.D.	N.D.	0.000205359	N.D.	N.D.	N.A.	N.A.	0.000205359	N.A.
A_0030	3-Ureidopropionic acid	3-Ureidopropionic acid	131.046	7.4532	0.000963277	0.000148768	N.D.	0.00997233	0.000476546	0.000983211	0.000556023	0.000575945	0.0038107	0.00534214
C_0108	4-(β-Acetylaminoethyl)imidazole	4-(b-Acetylaminoethyl)imidazole	154.097	6.54324	4.51962e-05	4.26852e-05	N.D.	4.62329e-05	2.48373e-05	5.96768e-05	4.39407e-05	1.77556e-06	4.35823e-05	1.75703e-05
A_0039	4-Acetamidobutanoic acid N-Propionylalanine N-Butyrylglycine Isobutyrylglycine	4-Acetamidobutanoic acid N-Propionylalanine N-Butyrylglycine Isobutyrylglycine	144.067	7.00491	0.00120335	0.000256311	0.000114945	0.0146229	0.00101906	0.00249874	0.00052487	0.00059182	0.00604691	0.0074638
C_0088	4-Guanidinobutyric acid	4-GBA	146.092	6.43673	0.000544931	0.000297828	0.000469573	0.00185539	0.00018169	0.000250575	0.000437444	0.000126646	0.000762552	0.000947054
A_0142	4-Hydroxy-3-methoxyphenylglycol sulfate	4-Hydroxy-3-methoxyphenylglycol sulfate	263.023	6.57805	0.000153316	N.D.	N.D.	0.000501287	N.D.	0.000134167	0.000153316	N.A.	0.000317727	0.000259593
A_0038	4-Hydroxycyclohexylcarboxylic acid	4-Hydroxycyclohexylcarboxylic acid	143.071	6.81839	N.D.	N.D.	N.D.	N.D.	N.D.	N.D.	N.A.	N.A.	N.A.	N.A.
A_0065	4-Hydroxyphenylglyoxylic acid	4-Hydroxyphenylglyoxylic acid	165.019	10.2756	N.D.	N.D.	N.D.	0.000255786	N.D.	0.00012495	N.A.	N.A.	0.000190368	9.25152e-05
A_0026	4-Methyl-2-oxovaleric acid 3-Methyl-2-oxovaleric acid	2-Oxoleucine 3-Methyl-2-oxovaleric acid	129.056	7.67506	N.D.	0.000242996	N.D.	0.00960972	N.D.	0.000539998	0.000242996	N.A.	0.00507486	0.00641326
C_0056	4-Oxopyrrolidine-2-carboxylic acid	4-Oxopyrrolidine-2-carboxylic acid	130.049	8.43552	0.00242406	0.0027864	0.00314691	0.00224577	0.00189461	0.00238222	0.00278579	0.000361422	0.0021742	0.000251559
A_0014	4-Oxovaleric acid	4-Oxovaleric acid	115.039	7.80897	0.000131923	N.D.	N.D.	0.000746457	N.D.	0.000234537	0.000131923	N.A.	0.000490497	0.000361982
A_0087	4-Pyridoxic acid	4-Pyridoxic acid	182.045	7.1341	0.000151831	N.D.	N.D.	0.000607782	6.13807e-05	0.000204579	0.000151831	N.A.	0.000291247	0.000283323
C_0241	5'-Deoxy-5'-methylthioadenosine	MTA	298.096	7.76869	N.D.	N.D.	3.73982e-05	2.97652e-05	2.95343e-05	2.29941e-05	3.73982e-05	N.A.	2.74312e-05	3.84439e-06
C_0054	5-Amino-3,4-dihydro-2H-pyrrole-2-carboxylic acid	5-Amino-3,4-dihydro-2H-pyrrole-2-carboxylic acid	129.065	6.78563	0.000345369	0.000144678	0.000401656	0.000870323	0.000181761	0.00117317	0.000297234	0.000135082	0.000741752	0.000508057
C_0063	5-Amino-4-oxovaleric acid	5-ALA	132.066	6.23324	0.000102689	N.D.	3.67657e-05	0.000550215	7.15941e-05	0.000183885	6.97271e-05	4.66145e-05	0.000268565	0.000250295
A_0165	5-Aminoimidazole-4-carboxamide ribotide	AICAR	337.057	7.59242	N.D.	N.D.	0.000131766	N.D.	N.D.	N.D.	0.000131766	N.A.	N.A.	N.A.
C_0038	5-Aminovaleric acid	5-Aminovaleric acid	118.086	6.25595	N.D.	N.D.	N.D.	0.0054981	N.D.	0.00224627	N.A.	N.A.	0.00387219	0.00229939
A_0098	5-Hydroxyindoleacetic acid	5-HIAA	190.051	6.71199	N.D.	N.D.	N.D.	0.00027171	N.D.	0.000157467	N.A.	N.A.	0.000214589	8.0782e-05
C_0119	5-Hydroxylysine	5-Hydroxylysine	163.107	5.58321	0.000101276	9.78775e-05	0.0001439	0.000158865	8.85318e-05	0.000164533	0.000114351	2.56465e-05	0.00013731	4.23379e-05
C_0194	5-Methyl-2'-deoxycytidine	5-Methyl-2'-deoxycytidine	242.112	7.51255	N.D.	N.D.	N.D.	9.7045e-05	N.D.	2.86583e-05	N.A.	N.A.	6.28517e-05	4.83567e-05
C_0207	5-Methylcytidine	5-Methylcytidine	258.108	7.66547	N.D.	2.68699e-05	2.88591e-05	9.1321e-05	N.D.	N.D.	2.78645e-05	1.40657e-06	9.1321e-05	N.A.
C_0050	5-Methylcytosine	5-Methylcytosine	126.067	6.05997	N.D.	N.D.	N.D.	7.56458e-05	N.D.	N.D.	N.A.	N.A.	7.56458e-05	N.A.
A_0025	5-Oxo-2-tetrahydrofurancarboxylic acid	5-Oxo-2-tetrahydrofurancarboxylic acid	129.019	8.16166	N.D.	N.D.	N.D.	0.000372233	N.D.	N.D.	N.A.	N.A.	0.000372233	N.A.
A_0024	5-Oxoproline	5-Oxoproline	128.035	7.64163	0.0110037	0.0142182	0.00534571	0.00803453	0.00660688	0.00590029	0.0101892	0.00449198	0.00684723	0.00108723
C_0066	6-Aminohexanoic acid	6-Aminohexanoic acid	132.101	6.44763	0.00187556	0.000484223	N.D.	0.0137594	0.00139694	0.0051529	0.00117989	0.000983825	0.00676976	0.00633786
C_0130	6-Hydroxydopamine Noradrenaline	6-Hydroxydopamine	170.08	6.97622	N.D.	6.22123e-05	N.D.	N.D.	9.16632e-05	0.000202564	6.22123e-05	N.A.	0.000147114	7.84186e-05
A_0144	6-Phosphogluconic acid	6-PG	275.017	11.1198	0.00184782	0.00129128	0.000201543	0.000421665	0.000451172	0.00031007	0.00111355	0.000837405	0.000394302	7.44244e-05
C_0191	7,8-Dihydrobiopterin	Dihydrobiopterin	240.108	8.48242	0.000161427	3.76824e-05	4.00865e-05	0.000746243	0.000138349	0.000363523	7.9732e-05	7.07602e-05	0.000416038	0.000307331
C_0122	7-Methylguanine	7-Methylguanine	166.072	6.40579	0.000367469	0.000110465	4.76768e-05	0.00194504	0.000237484	0.000645993	0.000175204	0.00016944	0.000942839	0.000891641
A_0056	8-Hydroxyoctanoic acid	8-Hydroxyoctanoic acid	159.102	6.59743	N.D.	N.D.	N.D.	N.D.	N.D.	N.D.	N.A.	N.A.	N.A.	N.A.
C_0018	Acetoacetamide	Acetoacetamide	102.054	16.411	N.D.	N.D.	N.D.	0.000621898	0.000143046	0.000288202	N.A.	N.A.	0.000351049	0.000245535
C_0090	Acetylcholine	Acetylcholine	146.117	5.9247	0.000101608	N.D.	N.D.	N.D.	N.D.	N.D.	0.000101608	N.A.	N.A.	N.A.
C_0075	Adenine	Adenine	136.061	5.94666	N.D.	N.D.	N.D.	N.D.	N.D.	5.03038e-05	N.A.	N.A.	5.03038e-05	N.A.
C_0218	Adenosine	Adenosine	268.103	7.61725	0.000318035	0.000234244	7.52709e-05	0.000311037	0.000507136	0.000963527	0.000209184	0.000123307	0.0005939	0.000334786
A_0187	Adenylosuccinic acid	Adenylosuccinic acid	462.065	10.5183	N.D.	N.D.	0.000122109	0.000275691	0.00117372	0.000128534	0.000122109	N.A.	0.000525983	0.000565765
A_0042	Adipic acid 2-Methylglutaric acid	Adipic acid 2-Methylglutaric acid	145.05	11.2799	N.D.	N.D.	N.D.	0.000276023	N.D.	0.000418377	N.A.	N.A.	0.0003472	0.000100659
C_0164	ADMA	ADMA	203.15	5.96416	0.0042325	0.0041583	0.0161129	0.00332075	0.000925883	0.00161586	0.00816789	0.00688066	0.00195417	0.00123276
A_0185	ADP	ADP	426.021	8.61207	0.000164904	9.90932e-05	0.000133635	0.000361949	0.000196708	0.00037024	0.000132544	3.2919e-05	0.000309632	9.78831e-05
C_0014	Ala	Ala	90.0548	7.00093	0.155627	0.231811	0.277738	0.154287	0.0804608	0.11936	0.221726	0.0616773	0.118036	0.0369309
C_0114	Ala-Ala	Ala-Ala	161.091	7.15067	0.000387824	0.000564107	0.00178357	0.00138267	0.000320181	0.000587664	0.000911834	0.000760075	0.000763506	0.000552641
C_0162	Ala-Hyp	Ala-Hyp	203.102	7.49224	0.000411003	0.000402161	0.00173653	0.000785431	0.000203609	0.000384831	0.000849897	0.000767857	0.000457957	0.000297724
C_0112	Allantoin	Allantoin	159.052	16.4334	0.00802001	0.00151827	0.00101284	0.0505768	0.00445883	0.00855542	0.00351704	0.00390787	0.021197	0.0255259
C_0138	Alliin	Alliin	178.052	11.3863	N.D.	6.47137e-05	N.D.	N.D.	7.54371e-05	N.D.	6.47137e-05	N.A.	7.54371e-05	N.A.
A_0021	Aminomalonic acid	Aminomalonic acid	118.014	8.23777	N.D.	N.D.	N.D.	N.D.	N.D.	4.25034e-05	N.A.	N.A.	4.25034e-05	N.A.
A_0168	AMP	AMP	346.054	7.47679	N.D.	N.D.	0.000332374	0.000477732	0.000141852	0.000168989	0.000332374	N.A.	0.000262858	0.000186581
C_0043	Anserine_divalent	Anserine	121.068	5.31855	0.00275905	0.0132691	0.000400153	0.00222499	0.00507955	0.00565095	0.00547609	0.0068512	0.0043185	0.0018354
C_0078	Anthranilic acid	Anthranilic acid	138.054	8.39859	7.11176e-05	N.D.	N.D.	0.000229491	3.78609e-05	5.51589e-05	7.11176e-05	N.A.	0.000107504	0.000105998
A_0066	Arabinonic acid-1	Arabinonic acid	165.04	6.9385	0.000376159	0.000215598	N.D.	0.000839681	0.000204441	0.000387139	0.000295879	0.000113534	0.000477087	0.000327033
A_0067	Arabinonic acid-2	Arabinonic acid	165.042	7.0589	0.00216217	0.00270368	0.0016734	0.00207648	0.000872379	0.0020778	0.00217975	0.000515368	0.00167555	0.000695569
C_0220	Arabinosylhypoxanthine	Arabinosylhypoxanthine	269.089	13.7089	N.D.	9.54568e-05	7.73266e-05	0.000105411	N.D.	4.44373e-05	8.63917e-05	1.282e-05	7.49241e-05	4.31149e-05
C_0134	Arg	Arg	175.119	5.55848	0.0821095	0.0969324	0.0238253	0.064769	0.0185837	0.0307758	0.0676224	0.0386467	0.0380428	0.0239349
C_0244	Arg-Glu	Arg-Glu	304.161	5.84171	0.000643548	0.000572256	0.000380308	0.00190841	0.000170232	0.000433988	0.000532037	0.000136151	0.000837542	0.000936725
C_0136	Argininic acid	Argininic acid	176.102	7.06024	0.000222076	N.D.	N.D.	0.000877368	0.000214071	0.000292113	0.000222076	N.A.	0.000461184	0.000362532
C_0239	Argininosuccinic acid	Argininosuccinic acid	291.129	7.30289	0.00628934	0.00750082	0.00188905	0.00133027	0.000616022	0.000877754	0.0052264	0.00295303	0.00094135	0.000361348
A_0134	Ascorbate 2-sulfate	Ascorbate 2-sulfate	254.981	10.8992	0.000206204	N.D.	N.D.	0.000921957	0.000113095	0.00022916	0.000206204	N.A.	0.000421404	0.000437359
A_0084	Ascorbic acid	Ascorbic acid	175.024	6.90126	N.D.	0.000165923	0.00758946	N.D.	0.000508203	0.000376641	0.00387769	0.00524924	0.000442422	9.3028e-05
C_0069	Asn	Asn	133.06	8.12477	0.0284649	0.0383023	0.0755823	0.0210287	0.00741283	0.0112196	0.0474498	0.024855	0.0132204	0.007025
C_0073	Asp	Asp	134.044	8.92833	0.0824858	0.121738	0.172071	0.0556359	0.0538487	0.0621844	0.125432	0.0449067	0.057223	0.00438865
A_0193	ATP	ATP	505.988	9.16415	0.00149662	0.00264786	0.000817384	0.000953474	0.00156472	0.00155061	0.00165395	0.000925326	0.00135627	0.000348901
A_0094	Azelaic acid	Azelaic acid	187.097	9.54328	N.D.	N.D.	0.000125536	N.D.	N.D.	N.D.	0.000125536	N.A.	N.A.	N.A.
A_0047	Benzoylformic acid	Benzoylformic acid	149.023	7.88629	N.D.	N.D.	N.D.	0.00010948	N.D.	N.D.	N.A.	N.A.	0.00010948	N.A.
C_0036	Betaine	Glycine betaine	118.086	8.66334	0.0275676	0.0332332	0.0215855	0.0338357	0.0294867	0.0547874	0.0274621	0.00582454	0.0393699	0.0135278
C_0042	Betaine aldehyde_+H2O	Betaine aldehyde	120.101	5.81326	0.00492955	0.0232085	0.000956146	0.000414775	0.00637593	0.001352	0.00969807	0.0118679	0.00271423	0.00320556
C_0113	Betonicine	Betonicine	160.096	9.97658	N.D.	N.D.	N.D.	N.D.	N.D.	N.D.	N.A.	N.A.	N.A.	N.A.
C_0189	Biopterin	Biopterin	238.094	9.27248	N.D.	1.62188e-05	7.59034e-06	0.000507153	2.52643e-05	0.000145112	1.19046e-05	6.10123e-06	0.000225843	0.000250883
A_0131	Biotin	Biotin	243.083	6.25782	0.00148562	0.00209683	0.000649796	0.000432945	0.000749376	0.001811	0.00141075	0.000726418	0.000997774	0.000721829
A_0004	Butyric acid Isobutyric acid	Butyric acid Isobutyric acid	87.0452	7.9366	N.D.	N.D.	0.000181606	0.000310526	0.000405982	0.000546143	0.000181606	N.A.	0.000420884	0.000118513
C_0183	Butyrylcarnitine-1 Isobutyrylcarnitine	Butyrylcarnitine Isobutyrylcarnitine	232.154	7.32268	0.000686418	0.000524972	0.00124956	0.000542202	0.000536173	0.00200136	0.000820317	0.000380399	0.00102658	0.000844193
C_0182	Butyrylcarnitine-2	Butyrylcarnitine	232.154	7.38209	0.000671214	0.000523358	0.000658304	0.0007259	0.000636803	0.0017897	0.000617625	8.18927e-05	0.0010508	0.000641452
A_0109	Capryloylglycine	Capryloylglycine	200.129	6.37773	N.D.	N.D.	N.D.	0.000172514	N.D.	0.000241962	N.A.	N.A.	0.000207238	4.91068e-05
C_0169	Carboxymethyllysine	Carboxymethyllysine	205.118	7.15314	0.000431857	0.000827561	7.99358e-05	0.000935666	0.000644702	0.000814504	0.000446451	0.000374026	0.000798291	0.000146158
C_0118	Carnitine	Carnitine	162.112	6.60003	0.0517971	0.0670472	0.0727237	0.0486417	0.0537923	0.0776276	0.063856	0.0108221	0.0600205	0.0154641
C_0177	Carnosine	Carnosine	227.113	5.27279	0.000479712	0.00115928	5.08395e-05	0.000424286	0.000542008	0.00112165	0.000563277	0.000558925	0.000695983	0.000373311
A_0153	cCMP 2',3'-cCMP	cCMP 2',3'-cCMP	304.034	6.2539	N.D.	0.00026092	N.D.	0.000100855	0.00018825	0.000353085	0.00026092	N.A.	0.000214063	0.000128081
C_0260	CDP-ethanolamine	CDP-ethanolamine	447.068	16.0414	N.D.	N.D.	7.7801e-05	N.D.	N.D.	N.D.	7.7801e-05	N.A.	N.A.	N.A.
C_0025	Choline	Choline	104.107	5.3334	0.451818	0.559345	0.186292	0.349819	0.51614	0.44042	0.399152	0.192022	0.43546	0.0832714
A_0114	Cinnamoylglycine	Cinnamoylglycine	204.066	6.56918	8.52747e-05	N.D.	N.D.	0.0001264	N.D.	N.D.	8.52747e-05	N.A.	0.0001264	N.A.
A_0080	cis-Aconitic acid	cis-Aconitic acid	173.009	16.9668	0.0113216	0.00754286	0.00115879	0.031822	0.0105734	0.00983441	0.00667443	0.00513677	0.0174099	0.0124866
A_0044	Citramalic acid	Citramalic acid	147.03	12.665	0.000653376	0.000124955	N.D.	0.00294834	N.D.	0.000694649	0.000389166	0.000373651	0.00182149	0.0015936
A_0100	Citric acid	Citric acid	191.019	16.3031	0.181918	0.111296	0.0182338	0.230921	0.202415	0.354578	0.103816	0.0820982	0.262638	0.0808875
C_0137	Citrulline	Citrulline	176.102	8.50609	0.00482345	0.00509729	0.0102421	0.00315713	0.00445207	0.00411878	0.00672094	0.00305245	0.00390933	0.000672396
A_0157	CMP	CMP	322.043	7.70123	N.D.	N.D.	0.000332685	0.00014531	8.55462e-05	0.000153115	0.000332685	N.A.	0.00012799	3.69642e-05
A_0198	CMP-N-acetylneuraminate-1	CMP-NeuNAc	613.14	6.67735	0.00238056	0.00162646	0.000287206	0.00183098	0.00350667	0.00330246	0.00143141	0.00106022	0.00288004	0.000914233
A_0199	CMP-N-acetylneuraminate-2	CMP-NeuNAc	613.144	6.7741	N.D.	N.D.	0.000860683	N.D.	N.D.	N.D.	0.000860683	N.A.	N.A.	N.A.
C_0065	Creatine	Creatine	132.077	6.83389	0.279418	0.378034	0.290476	0.263584	0.169659	0.443839	0.315976	0.0540273	0.292361	0.139336
C_0032	Creatinine	Creatinine	114.066	5.69329	0.0207015	0.013016	0.00235127	0.0910317	0.00971857	0.0424433	0.0120229	0.00921536	0.0477312	0.0409136
C_0044	Cys	Cys	122.026	8.70708	0.000578828	0.000938268	0.000227947	0.000357799	0.000643493	0.000974248	0.000581681	0.000355169	0.000658513	0.000308499
C_0139	Cys-Gly	Cys-Gly	179.048	7.12705	N.D.	N.D.	N.D.	3.70744e-05	6.14883e-05	0.000197102	N.A.	N.A.	9.85549e-05	8.62128e-05
C_0176	Cystathionine	Cystathionine	223.074	7.66799	0.000632083	0.000896632	0.00897937	0.00111936	0.000608336	0.000804187	0.0035027	0.00474479	0.000843962	0.000257826
C_0259	Cysteine glutathione disulfide	Cysteine glutathione disulfide	427.094	8.95558	0.000345452	0.000242475	0.00183749	0.00107498	0.00173064	0.00109003	0.000808474	0.000892644	0.00129855	0.000374277
C_0192	Cystine	Cystine	241.031	8.48505	0.00629358	0.00441925	7.63778e-05	0.00352427	0.00301748	0.00489828	0.0035964	0.00318923	0.00381334	0.000973152
C_0196	Cytidine	Cytidine	244.092	7.46377	0.00372105	0.00351826	0.00256783	0.0198375	0.00283366	0.0109981	0.00326905	0.000615679	0.0112231	0.00850416
C_0029	Cytosine	Cytosine	112.051	5.6657	2.59214e-05	N.D.	N.D.	0.000789922	4.02094e-05	5.63052e-05	2.59214e-05	N.A.	0.000295479	0.000428276
A_0164	dAMP	dAMP	330.058	7.55596	N.D.	N.D.	N.D.	0.000183462	N.D.	N.D.	N.A.	N.A.	0.000183462	N.A.
A_0154	dCMP	dCMP	306.049	7.80921	N.D.	N.D.	N.D.	0.000360953	N.D.	N.D.	N.A.	N.A.	0.000360953	N.A.
A_0077	Decanoic acid	Decanoic acid	171.138	6.53995	0.000157773	0.000179494	0.000121175	0.00034337	0.000487179	0.00213055	0.000152814	2.94744e-05	0.000987032	0.000992919
C_0254	Decarboxylated S-Adenosylmethionine	S-Adenosylmethioninamine	355.156	4.42016	N.D.	2.30775e-05	N.D.	9.68689e-05	4.93188e-05	3.8773e-05	2.30775e-05	N.A.	6.16536e-05	3.09498e-05
C_0027	Diethanolamine	Diethanolamine	106.086	5.95798	0.000171231	0.000281932	0.000280526	0.000202632	0.00042074	0.000197169	0.000244563	6.35117e-05	0.000273514	0.000127531
A_0074	Dihydroxyacetone phosphate	DHAP	168.99	9.87082	0.000945747	0.00196061	0.000524571	0.000910014	0.00304028	0.00119854	0.00114364	0.00073819	0.00171628	0.00115566
C_0074	Diisopropanolamine	Diisopropanolamine	134.118	6.68227	N.D.	N.D.	N.D.	0.00015411	N.D.	N.D.	N.A.	N.A.	0.00015411	N.A.
C_0015	Dimethylaminoethanol	Dimethylaminoethanol	90.0911	5.4076	0.000674122	0.000740173	0.000230794	0.000481174	0.000711671	0.00070749	0.000548363	0.000276999	0.000633445	0.000131887
C_0086	Ectoine	Ectoine	143.081	7.27064	N.D.	N.D.	N.D.	N.D.	N.D.	N.D.	N.A.	N.A.	N.A.	N.A.
C_0181	Ergothioneine	Ergothioneine	230.095	13.0705	N.D.	N.D.	N.D.	N.D.	N.D.	N.D.	N.A.	N.A.	N.A.	N.A.
C_0003	Ethanolamine	Ethanolamine	62.06	4.97231	0.0462332	0.0480081	0.0303301	0.0450709	0.0425612	0.0436965	0.0415238	0.00973453	0.0437762	0.00125676
A_0036	Ethanolamine phosphate	Ethanolamine phosphate	140.012	6.55836	0.00926166	0.0117329	0.0267821	0.00424386	0.00584349	0.00793891	0.0159256	0.00948289	0.00600875	0.00185306
A_0122	Ethyl glucuronide	Ethyl glucuronide	221.066	6.37684	0.000169361	N.D.	N.D.	0.00174969	0.000126144	0.000264494	0.000169361	N.A.	0.000713444	0.000900081
A_0029	Ethylmalonic acid Glutaric acid Methylsuccinic acid	Ethylmalonic acid Glutaric acid Methylsuccinic acid	131.034	12.3962	N.D.	N.D.	N.D.	0.000496311	N.D.	N.D.	N.A.	N.A.	0.000496311	N.A.
A_0179	FAD_divalent	FAD	391.571	6.43522	N.D.	6.65742e-05	N.D.	N.D.	0.00012542	6.22188e-05	6.65742e-05	N.A.	9.38192e-05	4.46897e-05
A_0082	Formiminoglutamic acid	Formiminoglutamic acid	173.057	6.67574	N.D.	N.D.	N.D.	0.000176496	N.D.	N.D.	N.A.	N.A.	0.000176496	N.A.
A_0166	Fructose 1,6-diphosphate	FBP	338.988	11.0426	0.00389411	0.00526781	0.00346983	0.00259867	0.0117527	0.00379842	0.00421059	0.000939841	0.00604993	0.00497505
A_0140	Fructose 6-phosphate	F6P	259.022	7.98761	0.00357173	0.00518408	0.00041025	0.00148197	0.00353277	0.00242628	0.00305536	0.00242845	0.00248034	0.00102647
A_0013	Fumaric acid	Fumaric acid	115.003	16.1349	0.0034303	0.00347057	0.0046333	0.00203899	0.0021795	0.00215052	0.00384472	0.000683224	0.002123	7.41856e-05
C_0023	GABA	GABA	104.07	5.99261	0.0232273	0.0273902	0.0291644	0.0168601	0.00928403	0.0377028	0.026594	0.00304758	0.0212823	0.0147164
A_0103	Galacturonic acid Glucuronic acid-1	Galacturonic acid Glucuronic acid	193.035	6.62827	0.0014366	0.000575099	0.000207773	0.00756575	0.000778374	0.00201763	0.000739823	0.000630755	0.00345392	0.00361446
C_0092	Gln	Gln	147.076	8.29686	0.0737145	0.0840049	0.0678795	0.0839463	0.0324905	0.0449856	0.0751996	0.0081646	0.0538075	0.0268383
C_0098	Glu	Glu	148.06	8.438	0.27999	0.317708	0.377236	0.250918	0.211219	0.279824	0.324978	0.0490293	0.24732	0.0344438
C_0224	Glu-Glu	Glu-Glu	277.102	8.37609	0.000698216	0.000911802	0.00028108	0.000977319	0.000221757	0.000345451	0.000630366	0.000320788	0.000514842	0.000405264
A_0106	Gluconic acid	Gluconic acid	195.051	6.68099	0.00375506	0.00154836	0.00214657	0.0273333	0.00263961	0.0050725	0.00248333	0.00114124	0.0116818	0.013609
C_0141	Gluconolactone	1,5-Gluconolactone	179.054	17.0047	0.00177387	0.000681995	0.00085755	0.0115554	0.00114707	0.00222739	0.00110447	0.000586323	0.00497662	0.00572294
C_0143	Glucosamine	Glucosamine	180.086	7.14695	0.00123891	0.00131243	5.61369e-05	0.00236756	0.000650823	0.00105935	0.000869159	0.000705056	0.00135924	0.000896802
A_0135	Glucosamine 6-phosphate	Glucosamine 6-phosphate	258.037	7.2269	0.000464703	0.00045885	N.D.	0.000491334	0.000401149	0.00046088	0.000461776	4.13829e-06	0.000451121	4.58778e-05
A_0138	Glucose 1-phosphate	Glucose 1-phosphate	259.022	8.0968	0.0131718	0.0239898	0.0032686	0.00541563	0.0173277	0.0187166	0.0134767	0.0103639	0.01382	0.00731143
A_0137	Glucose 6-phosphate	G6P	259.022	7.90909	0.015197	0.0198796	0.000978432	0.0067065	0.0145001	0.00969973	0.0120183	0.00984334	0.0103021	0.00393156
A_0104	Glucuronic acid-2	Glucuronic acid	193.036	6.74392	N.D.	0.000324677	N.D.	0.00109812	N.D.	0.000228648	0.000324677	N.A.	0.000663384	0.00061481
C_0117	Glutamic acid γ-methyl ester 2-Aminoadipic acid O-Acetylhomoserine	Glutamic acid g-methyl ester 2-Aminoadipic acid O-Acetylhomoserine	162.076	8.43056	0.00432372	0.00433469	0.00535309	0.00136013	0.0016051	0.001229	0.0046705	0.000591165	0.00139808	0.000190899
C_0223	Glutarylcarnitine	Glutarylcarnitine	276.144	7.80043	0.000190506	0.000168804	5.77973e-05	0.000430098	0.000198414	0.000205801	0.000139036	7.11864e-05	0.000278104	0.000131682
C_0246	Glutathione (GSH)	GSH	308.09	10.0987	N.D.	5.11577e-05	0.000989828	0.000142309	0.000124542	8.74585e-05	0.000520493	0.00066374	0.000118103	2.79865e-05
C_0245	Glutathione (GSSG)_divalent	GSSG	307.082	9.33751	N.D.	1.51698e-05	0.034777	0.000926331	0.00111939	0.000152934	0.0173961	0.0245803	0.000732884	0.000511443
C_0006	Gly	Gly	76.0393	6.48621	0.17827	0.215205	0.242771	0.151601	0.128302	0.162363	0.212082	0.0323637	0.147422	0.0174108
C_0155	Gly-Asp	Gly-Asp	191.065	7.62716	0.000404191	0.000508511	0.000309623	0.000345206	0.000111519	0.000262106	0.000407441	9.9484e-05	0.00023961	0.000118456
C_0070	Gly-Gly	Gly-Gly	133.06	6.48002	0.000810791	0.00110506	0.000655774	0.00121121	0.000269794	0.000368984	0.000857207	0.000228209	0.000616664	0.000517278
C_0153	Gly-Gly-Gly	Gly-Gly-Gly	190.082	7.21012	5.95693e-05	6.52786e-05	N.D.	0.000122231	N.D.	N.D.	6.24239e-05	4.03704e-06	0.000122231	N.A.
C_0236	Gly-Pro-Hyp	Gly-Pro-Hyp	286.14	7.98266	0.00011972	3.26796e-05	3.05195e-05	0.000798464	9.25883e-05	0.000297642	6.09731e-05	5.08879e-05	0.000396231	0.000363118
A_0012	Glyceric acid	Glyceric acid	105.019	8.27837	0.00856847	0.0111939	0.000908032	0.0082996	0.00394866	0.0170029	0.00689015	0.0053444	0.00975038	0.00664694
C_0017	Glycerol	Glycerol	93.0543	16.4247	0.0407091	0.0648499	0.0527142	0.0530017	0.0635994	0.029291	0.0527577	0.0120705	0.0486307	0.0175669
A_0075	Glycerol 2-phosphate	Glycerol 2-phosphate	171.006	9.85395	0.00105628	0.00214958	0.000140176	0.000535127	0.0005633	0.000936611	0.00111534	0.001006	0.000678346	0.000224107
A_0076	Glycerol 3-phosphate	G3P	171.006	9.47822	0.000762124	0.00157269	0.000204969	0.00296659	0.00195741	0.00445466	0.000846594	0.000687761	0.00312622	0.00125625
C_0209	Glycerophosphocholine	Glycerophosphocholine	258.11	16.123	0.00904399	0.0342453	0.00715097	0.0164329	0.0163321	0.0301594	0.0168134	0.0151261	0.0209748	0.00795423
C_0171	Glycerophosphorylethanolamine	Glycerophosphorylethanolamine	216.063	16.0944	0.00445391	0.0137185	0.00479963	0.00648071	0.00936309	0.00894511	0.00765734	0.00525196	0.00826297	0.00155757
A_0002	Glycolic acid	Glycolic acid	75.009	9.79388	N.D.	N.D.	N.D.	0.00329602	N.D.	N.D.	N.A.	N.A.	0.00329602	N.A.
C_0093	Glycylsarcosine	Glycylsarcosine	147.076	6.82399	0.000774152	0.000818443	0.00116741	0.000814932	0.000274207	0.000414366	0.000920002	0.000215403	0.000501168	0.000280619
A_0174	GMP	GMP	362.05	7.37846	N.D.	N.D.	0.00384738	0.000124409	0.000276213	0.000133143	0.00384738	N.A.	0.000177922	8.52345e-05
A_0195	GTP	GTP	521.982	8.97218	N.D.	N.D.	0.000408692	N.D.	0.000200091	N.D.	0.000408692	N.A.	0.000200091	N.A.
C_0135	Guanidinosuccinic acid	Guanidinosuccinic acid	176.066	7.80746	0.000250241	3.155e-05	N.D.	0.001139	9.55774e-05	0.000142752	0.000140895	0.000154638	0.000459111	0.000589276
C_0035	Guanidoacetic acid	Guanidoacetic acid	118.061	6.40455	0.006594	0.00198515	0.00260712	0.0125989	0.00273395	0.00521116	0.00372876	0.00250079	0.00684802	0.00513215
C_0104	Guanine	Guanine	152.057	6.47505	N.D.	3.51003e-05	6.23831e-05	0.000398219	N.D.	N.D.	4.87417e-05	1.92918e-05	0.000398219	N.A.
C_0232	Guanosine	Guanosine	284.098	9.70241	0.000140906	0.000181231	0.00240392	0.001319	0.00187155	0.00106629	0.000908687	0.00129507	0.00141895	0.000411828
C_0140	Gulonolactone	Gulonolactone	179.054	16.7343	N.D.	N.D.	N.D.	0.000657916	N.D.	N.D.	N.A.	N.A.	0.000657916	N.A.
C_0156	H-Asp(Gly-OH)-OH	H-Asp(Gly-OH)-OH	191.066	9.19954	0.000367884	0.000355764	0.000327017	0.000980754	0.00025065	0.000506679	0.000350222	2.09897e-05	0.000579361	0.000370439
C_0161	Hercynine	Hercynine	198.122	6.55712	N.D.	N.D.	N.D.	N.D.	N.D.	N.D.	N.A.	N.A.	N.A.	N.A.
A_0016	Hexanoic acid 4-Methylpentanoic acid	Hexanoic acid 4-Methylpentanoic acid	115.076	7.2637	9.62683e-05	N.D.	N.D.	N.D.	0.000226673	0.000330809	9.62683e-05	N.A.	0.000278741	7.36353e-05
A_0085	Hippuric acid	Hippuric acid	178.051	6.87502	0.000463217	7.57922e-05	N.D.	0.00174074	0.000114545	0.000366144	0.000269505	0.000273951	0.000740475	0.000875339
C_0109	His	His	156.076	5.7106	0.0360172	0.0468287	0.0483206	0.0274316	0.0102159	0.0202749	0.0437221	0.00671427	0.0193075	0.00864854
C_0233	His-Glu	His-Glu	285.119	5.88747	0.000149879	0.00013677	0.000147616	0.000320812	3.97824e-05	7.97039e-05	0.000144755	7.007e-06	0.000146766	0.000152044
C_0030	Histamine	Histamine	112.086	3.77813	0.000876924	0.00124998	4.89419e-05	0.00166597	0.00159848	0.00260798	0.00072528	0.000614709	0.00195748	0.000564359
C_0193	Homocarnosine	Homocarnosine	241.127	5.38095	7.20315e-05	0.000132332	N.D.	0.000110695	N.D.	N.D.	0.000102182	4.26391e-05	0.000110695	N.A.
C_0154	Homocitrulline	Homocitrulline	190.117	8.59513	9.6042e-05	N.D.	9.60652e-05	0.000117211	6.4335e-05	0.000105126	9.60536e-05	1.64118e-08	9.55573e-05	2.77063e-05
C_0039	Homoserine	Homoserine	120.065	7.79921	0.000231215	0.000207294	0.000339905	0.000270617	0.000130165	0.000259678	0.000259471	7.0677e-05	0.000220153	7.8124e-05
C_0019	Homoserinelactone	Homoserinelactone	102.054	5.52386	N.D.	N.D.	7.28989e-05	N.D.	N.D.	N.D.	7.28989e-05	N.A.	N.A.	N.A.
C_0061	Hydroxyproline	Hydroxyproline	132.065	9.23051	0.00212181	0.00171895	0.00556269	0.00291822	0.00208477	0.0036974	0.00313448	0.00211251	0.00290013	0.000806467
C_0009	Hydroxyurea	Hydroxyurea	77.0345	16.411	N.D.	N.D.	N.D.	0.000218219	0.00017194	N.D.	N.A.	N.A.	0.000195079	3.27246e-05
C_0028	Hypotaurine	Hypotaurine	110.027	13.4509	0.0103219	0.0195634	0.055075	0.0185321	0.017299	0.0503685	0.0283201	0.0236267	0.0287332	0.0187468
C_0076	Hypoxanthine	Hypoxanthine	137.045	8.74754	0.00116588	0.00183724	0.0988787	0.00577805	0.00885816	0.0062633	0.0339606	0.0562217	0.0069665	0.00165609
C_0067	Ile	Ile	132.102	7.84995	0.147328	0.168571	0.135426	0.122805	0.04499	0.0742623	0.150442	0.0167901	0.0806856	0.0393029
C_0251	Ile-Pro-Pro	Ile-Pro-Pro	326.207	8.4115	N.D.	2.1625e-05	0.000189047	0.000213816	N.D.	6.86451e-05	0.000105336	0.000118385	0.000141231	0.000102651
C_0053	Imidazole-4-acetic acid	Imidazole-4-acetic acid	127.05	6.24497	6.97052e-05	6.18089e-05	2.7515e-05	0.0013729	7.31597e-05	0.000329133	5.30097e-05	2.24293e-05	0.00059173	0.000688511
C_0110	Imidazolelactic acid	Imidazolelactic acid	157.06	6.81904	0.000262039	4.88984e-05	0.000107688	0.00137017	0.000210512	0.000559074	0.000139542	0.000110083	0.000713251	0.000595002
A_0170	IMP	IMP	347.037	7.66146	N.D.	N.D.	0.00136625	N.D.	0.000257605	0.000130583	0.00136625	N.A.	0.000194094	8.98186e-05
A_0113	Indole-3-lactic acid 5-Methoxyindoleacetic acid	Indolelactic acid 5-MIAA	204.066	6.71361	0.00019016	N.D.	8.06793e-05	0.000415693	0.000166984	0.00037869	0.000135419	7.74142e-05	0.000320456	0.000134192
C_0219	Inosine	Inosine	269.087	14.6879	0.000415407	0.000685869	0.00531071	0.00208286	0.00628754	0.0032009	0.00213733	0.00275155	0.0038571	0.00217779
A_0022	Isethionic acid	Isethionic acid	124.991	9.06967	0.00288805	0.0009177	0.000498717	0.00519667	0.000955992	0.00179206	0.00143482	0.00127585	0.00264824	0.00224625
A_0101	Isocitric acid	Isocitric acid	191.019	17.2503	0.00843625	0.00500587	0.000690914	0.0217149	0.00780235	0.00446157	0.00471101	0.00388108	0.0113263	0.00915058
C_0099	Isoglutamic acid	Isoglutamic acid	148.06	7.09128	N.D.	N.D.	0.000378885	9.59002e-05	7.95648e-05	7.4242e-05	0.000378885	N.A.	8.32356e-05	1.12861e-05
C_0046	Isonicotinamide Nicotinamide	Isonicotinamide Nicotinamide	123.055	5.79965	0.0193697	0.0256021	0.0226485	0.0212268	0.0201857	0.0279397	0.0225401	0.00311763	0.0231174	0.00420857
C_0007	Isopropanolamine	Isopropanolamine	76.0753	5.47298	0.000160762	N.D.	N.D.	0.00118902	N.D.	0.000377076	0.000160762	N.A.	0.000783049	0.000574132
A_0078	Isovalerylalanine N-Acetylleucine N-Acetylisoleucine N-Hexanoylglycine	Isovalerylalanine N-Acetylleucine N-Acetylisoleucine N-Hexanoylglycine	172.098	6.63319	0.00302027	0.000587134	0.000305273	0.0485734	0.00380681	0.0133112	0.00130423	0.0014928	0.0218972	0.023586
C_0198	Isovalerylcarnitine-1	Isovalerylcarnitine	246.169	7.47492	0.000412582	0.000290405	0.000371531	0.000417593	0.000349786	0.001123	0.000358173	6.21744e-05	0.000630127	0.000428187
C_0199	Isovalerylcarnitine-2	Isovalerylcarnitine	246.17	7.53557	0.000480543	0.000388363	0.000695149	0.000471135	0.000283885	0.00148909	0.000521351	0.000157412	0.000748036	0.000648562
A_0095	Kynurenic acid	Kynurenic acid	188.035	6.97289	N.D.	N.D.	N.D.	0.000372233	8.96544e-05	0.000239658	N.A.	N.A.	0.000233848	0.000141379
C_0170	Kynurenine	Kynurenine	209.091	7.74846	0.00347679	0.00466399	0.000125162	0.00114887	0.00172858	0.00687173	0.00275531	0.00235385	0.00324972	0.00315011
A_0006	Lactic acid	Lactic acid	89.0242	8.60225	0.269393	0.344424	0.437341	0.223846	0.21252	0.47956	0.350386	0.0841326	0.305309	0.151012
A_0108	Lauric acid	Lauric acid	199.17	6.31178	0.000598706	0.000300352	0.000882489	0.000476737	0.000791665	0.000892315	0.000593849	0.000291099	0.000720239	0.000216801
C_0068	Leu	Leu	132.102	7.93165	0.291934	0.34205	0.315997	0.26797	0.0868576	0.1425	0.316661	0.0250646	0.165776	0.0927728
C_0094	Lys	Lys	147.112	5.37049	0.10844	0.133945	0.151459	0.100064	0.0386229	0.0723097	0.131281	0.0216329	0.0703322	0.0307684
A_0035	m-Hydroxybenzoic acid p-Hydroxybenzoic acid	m-Hydroxybenzoic acid p-Hydroxybenzoic acid	137.025	7.52042	N.D.	N.D.	N.D.	0.000308867	N.D.	0.000170526	N.A.	N.A.	0.000239696	9.78223e-05
A_0032	Malic acid	Malic acid	133.014	14.5629	0.025304	0.0243539	0.0387987	0.0225178	0.0196875	0.026051	0.0294855	0.0080794	0.0227521	0.00318822
C_0201	Malonylcarnitine	Malonylcarnitine	248.112	7.84871	7.92596e-05	4.55094e-05	7.4243e-05	0.000174804	4.36966e-05	7.35676e-05	6.63373e-05	1.82111e-05	9.73562e-05	6.87149e-05
A_0173	Maltobionic acid	Maltobionic acid	357.104	5.87343	N.D.	N.D.	N.D.	0.000219292	N.D.	N.D.	N.A.	N.A.	0.000219292	N.A.
C_0100	Met	Met	150.058	8.2659	0.0518048	0.0600131	0.0586869	0.0573646	0.0135259	0.0237489	0.0568349	0.0044064	0.0315465	0.022936
C_0121	Methionine sulfoxide	Methionine sulfoxide	166.053	9.07321	0.00379441	0.00355199	0.00166711	0.00555984	0.00119504	0.00146036	0.0030045	0.00116454	0.00273841	0.00244702
C_0004	Methylguanidine	Methylguanidine	74.0712	4.86565	N.D.	N.D.	N.D.	0.000670949	N.D.	N.D.	N.A.	N.A.	0.000670949	N.A.
C_0059	Mevalolactone	Mevalolactone	131.069	16.5116	N.D.	N.D.	N.D.	0.00142019	N.D.	N.D.	N.A.	N.A.	0.00142019	N.A.
A_0045	Mevalonic acid	Mevalonic acid	147.065	6.97654	N.D.	N.D.	N.D.	0.000847975	8.33714e-05	0.00021815	N.A.	N.A.	0.000383165	0.000408139
A_0023	Monoethyl phosphate	Monoethyl phosphate	125.001	10.3088	0.000741622	0.000140062	0.000186279	0.0022125	0.00195959	0.00789487	0.000355988	0.000334768	0.00402232	0.00335611
A_0041	Monomethyl glutaric acid	Monomethyl glutaric acid	145.05	7.18158	0.014289	0.010479	0.00197182	0.00151415	0.00577171	0.0228087	0.00891329	0.00630611	0.0100315	0.0112683
A_0116	Mucic acid	Mucic acid	209.03	10.7456	0.00216336	0.00199441	0.000746985	0.000737499	0.000747926	0.00130224	0.00163492	0.0007736	0.000929222	0.000323087
A_0136	myo-Inositol 2-phosphate	Myoinositol 2-phosphate	259.022	8.37528	0.000399038	0.000601473	0.000249514	0.000330432	0.000369492	0.00079681	0.000416675	0.000176641	0.000498911	0.000258726
A_0139	myo-Inositol 3-phosphate myo-Inositol 1-phosphate	Myoinositol 3-phosphate Myoinositol 1-phosphate	259.022	8.22929	0.00832453	0.0125805	0.00083919	0.0066511	0.0118627	0.0120274	0.00724807	0.0059442	0.0101804	0.00305757
A_0125	Myristic acid	Myristic acid	227.201	6.13759	0.000190457	0.000193833	0.00103294	0.000350005	0.000384475	0.000755075	0.000472412	0.000485439	0.000496518	0.000224579
A_0123	Myristoleic acid	Myristoleic acid	225.185	6.16123	0.000145294	0.000100117	0.000284091	0.000340716	0.000411782	0.000498006	0.000176501	9.58747e-05	0.000416835	7.87668e-05
C_0022	N,N-Dimethylglycine	DMG	104.07	8.42932	0.000432272	0.000270394	0.000508869	0.0011191	0.00037078	0.000671819	0.000403845	0.000121753	0.000720566	0.000376534
C_0188	N-(1-Deoxy-1-fructosyl)glycine	N-(1-Deoxy-1-fructosyl)glycine	238.092	9.73214	0.000168655	0.000176066	8.94237e-05	0.000272818	9.1592e-05	0.000149091	0.000144715	4.80269e-05	0.000171167	9.2608e-05
C_0229	N-(1-Deoxy-1-fructosyl)threonine	N-(1-Deoxy-1-fructosyl)threonine	282.118	11.6569	N.D.	5.13998e-05	N.D.	N.D.	N.D.	N.D.	5.13998e-05	N.A.	N.A.	N.A.
C_0228	N-(1-Deoxy-1-fructosyl)valine	N-(1-Deoxy-1-fructosyl)valine	280.138	10.6327	7.59364e-05	5.38205e-05	N.D.	2.1135e-05	N.D.	N.D.	6.48784e-05	1.56383e-05	2.1135e-05	N.A.
A_0102	N-(o-Toluoyl)glycine Phenaceturic acid	N-(o-Toluoyl)glycine Phenaceturic acid	192.066	6.71047	0.0033379	0.000934856	0.000305585	0.0305371	0.00252289	0.00726449	0.00152611	0.00160029	0.0134415	0.0149938
A_0028	N-Acetyl-β-alanine-2 Propionylglycine	N-Acetyl-b-alanine Propionylglycine	130.051	7.29789	N.D.	N.D.	N.D.	N.D.	N.D.	N.D.	N.A.	N.A.	N.A.	N.A.
A_0027	N-Acetylalanine N-Acetyl-β-alanine-1	N-Acetylalanine N-Acetyl-b-alanine	130.051	7.21961	0.00146096	0.00131382	0.00151484	0.000914658	0.000325994	0.000519258	0.00142987	0.000104055	0.000586637	0.000300061
A_0081	N-Acetylasparagine	N-Acetylasparagine	173.057	6.84881	9.74568e-05	N.D.	N.D.	0.000307208	N.D.	6.9132e-05	9.74568e-05	N.A.	0.00018817	0.000168345
A_0083	N-Acetylaspartic acid	N-Acetylaspartic acid	174.04	11.0522	0.000225815	0.000185896	0.0130202	0.00157851	0.000522702	0.00185863	0.00447731	0.0073984	0.00131995	0.000704496
A_0152	N-Acetylaspartylglutamic acid	N-Acetylaspartylglutamic acid	303.083	11.6058	N.D.	N.D.	0.00307204	0.000233226	N.D.	0.000108563	0.00307204	N.A.	0.000170895	8.81504e-05
A_0060	N-Acetylcysteine	N-Acetylcysteine	162.023	7.15253	0.000129843	9.78129e-05	0.00018441	0.000567639	0.000100771	0.000172062	0.000137355	4.37845e-05	0.000280157	0.000251505
A_0149	N-Acetylgalactosamine 4-sulfate	N-Acetylgalactosamine 4-sulfate	300.039	6.27378	0.00043915	0.000273979	0.00011806	0.000843662	0.000351126	0.000472914	0.000277063	0.000160567	0.000555901	0.00025654
C_0175	N-Acetylgalactosamine N-Acetylglucosamine N-Acetylmannosamine	N-Acetylgalactosamine GlcNAc ManNAc	222.096	16.4408	0.00788326	0.0154818	0.00229695	0.00870129	0.00695096	0.0117401	0.00855401	0.00661798	0.0091308	0.00242331
A_0150	N-Acetylglucosamine 1-phosphate	GlcNAc-P	300.049	7.69807	0.00202906	0.00253673	0.0015815	0.00215842	0.00191222	0.00529397	0.0020491	0.000477931	0.00312154	0.00188541
A_0151	N-Acetylglucosamine 6-phosphate	N-Acetylglucosamine 6-phosphate	300.049	7.41099	0.00266283	0.00473548	0.00161172	0.00103276	0.00251081	0.0103903	0.00300334	0.00158947	0.00464462	0.00503047
C_0174	N-Acetylglucosylamine	N-Acetylglucosylamine	221.112	7.63744	6.58835e-05	4.05066e-05	N.D.	N.D.	N.D.	3.33785e-05	5.31951e-05	1.79442e-05	3.33785e-05	N.A.
A_0096	N-Acetylglutamic acid	N-Acetylglutamic acid	188.056	10.213	0.000213335	8.83389e-05	0.000198739	0.00107092	0.000214349	0.000320824	0.000166804	6.83439e-05	0.000535363	0.000466848
A_0093	N-Acetylglutamine	N-Acetylglutamine	187.073	6.62388	0.000295639	6.60621e-05	N.D.	0.00107224	0.000123486	0.000418377	0.00018085	0.000162335	0.000538036	0.000485566
A_0017	N-Acetylglycine	N-Acetylglycine	116.035	7.68457	0.000139054	6.83666e-05	0.000263843	0.000191756	0.00011672	0.000153371	0.000157088	9.89782e-05	0.000153949	3.75216e-05
C_0160	N-Acetylhistidine	N-Acetylhistidine	198.087	7.56033	0.000327839	7.52842e-05	3.56588e-05	0.00153581	0.000152226	0.000525695	0.000146261	0.000158495	0.000737911	0.000715789
C_0150	N-Acetyllysine	N-Acetyllysine	189.123	7.52937	0.00258059	0.00338254	0.00256324	0.00714734	0.00110949	0.0024841	0.00284212	0.000468096	0.00358031	0.00316467
A_0099	N-Acetylmethionine	N-Acetylmethionine	190.055	6.64657	N.D.	7.78406e-05	9.4074e-05	0.000421997	0.000130253	0.000364607	8.59573e-05	1.14787e-05	0.000305619	0.000154559
A_0155	N-Acetylneuraminic acid	NAN	308.098	5.94745	0.00230569	0.00224099	0.000734836	0.00370442	0.00351344	0.00402297	0.0017605	0.000888843	0.00374694	0.000257414
C_0132	N-Acetylornithine	N-Acetylornithine	175.107	7.34991	0.000547589	0.000822397	0.00218697	0.00103562	0.000280256	0.000592722	0.00118565	0.000877983	0.000636198	0.000379553
A_0115	N-Acetylphenylalanine Phenylpropionylglycine	N-Acetylphenylalanine Phenylpropionylglycine	206.082	6.55686	N.D.	N.D.	N.D.	7.59727e-05	N.D.	N.D.	N.A.	N.A.	7.59727e-05	N.A.
C_0060	N-Acetylputrescine	N-Acetylputrescine	131.118	6.53481	9.27188e-05	N.D.	4.04027e-05	0.000587378	7.92801e-05	0.000303711	6.65608e-05	3.6993e-05	0.000323456	0.000254624
C_0097	N-Acetylserine	N-Acetylserine	148.06	17.1451	0.00146082	0.00187008	0.00134215	0.00137334	0.000967232	N.D.	0.00155768	0.000276976	0.00117028	0.00028716
A_0070	N-Acetyltaurine	N-Acetyltaurine	166.017	7.57048	0.000903852	0.000419418	0.00163944	0.00308535	0.000550976	0.0013217	0.00098757	0.000614305	0.00165268	0.0012992
A_0057	N-Acetylthreonine	N-Acetylthreonine	160.061	6.84297	0.000537498	0.000305985	0.000326455	0.00376115	0.00030062	0.000735872	0.00038998	0.000128164	0.00159921	0.0018849
A_0132	N-Acetyltryptophan	N-Acetyltryptophan	245.093	6.35618	N.D.	N.D.	N.D.	0.000135357	N.D.	N.D.	N.A.	N.A.	0.000135357	N.A.
A_0054	N-Acetylvaline Isovalerylglycine N-Valerylglycine 2-Methylbutyrylglycine	N-Acetylvaline Isovalerylglycine N-Valerylglycine 2-Methylbutyrylglycine	158.082	6.78899	0.00167905	0.000322373	0.000142668	0.014881	0.00114207	0.00337543	0.000714697	0.000839974	0.00646618	0.00737254
A_0037	N-Ethylmaleimide_+H2O	N-Ethylmaleimide	142.051	7.17134	N.D.	N.D.	N.D.	0.000370906	N.D.	N.D.	N.A.	N.A.	0.000370906	N.A.
A_0062	N-Formylanthranilic acid	N-Formylanthranilic acid	164.035	7.56698	N.D.	N.D.	N.D.	0.000210667	N.D.	N.D.	N.A.	N.A.	0.000210667	N.A.
A_0008	N-Formylglycine	N-Formylglycine	102.02	8.55837	N.D.	N.D.	N.D.	0.000130381	N.D.	N.D.	N.A.	N.A.	0.000130381	N.A.
A_0162	N-Glycolylneuraminic acid	GcNeu	324.093	5.92781	0.0016844	0.00201899	0.000488126	0.00341214	0.00177037	0.00244727	0.00139717	0.000804837	0.00254326	0.000825081
A_0129	N-Lactoylphenylalanine	N-Lactoylphenylalanine	236.092	6.36979	N.D.	N.D.	0.000114322	0.000110476	N.D.	N.D.	0.000114322	N.A.	0.000110476	N.A.
C_0020	N-Methylputrescine Cadaverine	N-Methylputrescine Cadaverine	103.123	3.92826	3.40634e-05	N.D.	N.D.	0.000279599	N.D.	5.52263e-05	3.40634e-05	N.A.	0.000167413	0.000158655
A_0124	N-Succinyl-5-aminoimidazole-4-carboxamide ribose 5'-phosphate_divalent	SAICAR	226.027	10.5337	N.D.	N.D.	0.000555722	N.D.	N.D.	N.D.	0.000555722	N.A.	N.A.	N.A.
C_0147	N1-Acetylspermidine	N1-Acetylspermidine	188.175	4.94785	0.000281729	8.09325e-05	9.02144e-05	0.00163057	9.49369e-05	0.000620503	0.000150959	0.000113345	0.000782003	0.00078045
C_0107	N1-Methyl-4-pyridone-5-carboxamide	N1-Methyl-4-pyridone-5-carboxamide	153.065	13.9025	0.00147004	0.000280964	0.000151886	0.00587105	0.00103925	0.00136225	0.000634297	0.000726648	0.00275752	0.00270123
C_0242	N1-Methylguanosine	N1-Methylguanosine	298.114	9.24165	0.000225732	0.000119664	4.64118e-05	0.0013825	0.000175142	0.000417468	0.000130603	9.01592e-05	0.000658368	0.00063871
C_0249	N2,N2-Dimethylguanosine	N2,N2-Dimethylguanosine	312.13	9.12734	5.78246e-05	N.D.	N.D.	0.000282593	4.14192e-05	0.000106474	5.78246e-05	N.A.	0.000143495	0.000124776
A_0111	N2-Acetylaminoadipic acid	N2-Acetylaminoadipic acid	202.072	9.69453	N.D.	N.D.	N.D.	0.00045086	N.D.	N.D.	N.A.	N.A.	0.00045086	N.A.
C_0235	N4-Acetylcytidine	N4-Acetylcytidine	286.101	13.4043	0.000102107	N.D.	N.D.	0.000689971	4.68991e-05	0.000148484	0.000102107	N.A.	0.000295118	0.000345704
C_0133	N5-Ethylglutamine	N5-Ethylglutamine	175.107	8.73125	N.D.	N.D.	N.D.	N.D.	N.D.	N.D.	N.A.	N.A.	N.A.	N.A.
C_0152	N6,N6,N6-Trimethyllysine	Trimethyllysine	189.159	5.60299	0.000866788	0.000854512	0.000911315	0.00319773	0.00042928	0.00116447	0.000877538	2.98889e-05	0.00159716	0.00143405
C_0149	N6-Acetyllysine	N6-Acetyllysine	189.123	8.77603	0.000476305	0.000389735	0.000482145	0.000372241	0.00029577	0.000323131	0.000449395	5.17497e-05	0.000330381	3.87473e-05
C_0217	N6-Methyl-2'-deoxyadenosine	N6-Methyl-2'-deoxyadenosine	266.124	7.75299	N.D.	3.77631e-05	N.D.	6.3229e-05	N.D.	3.30414e-05	3.77631e-05	N.A.	4.81352e-05	2.13459e-05
C_0230	N6-Methyladenosine	N6-Methyladenosine	282.118	7.86078	N.D.	N.D.	N.D.	4.08611e-05	N.D.	N.D.	N.A.	N.A.	4.08611e-05	N.A.
C_0115	N6-Methyllysine	N6-Methyllysine	161.128	5.54116	0.000318949	0.000335511	0.00122418	0.000352603	0.00032381	0.000435539	0.000626213	0.00051792	0.000370651	5.80099e-05
C_0148	N8-Acetylspermidine	N8-Acetylspermidine	188.176	5.01188	0.000212439	0.000145727	0.000101125	0.00074545	0.000203111	0.000566154	0.000153097	5.60216e-05	0.000504905	0.000276309
A_0201	NADP+	NADP+	742.072	7.54055	N.D.	N.D.	N.D.	0.000113461	N.D.	0.000143129	N.A.	N.A.	0.000128295	2.0978e-05
A_0176	NADPH_divalent	NADPH	371.536	8.87091	N.D.	N.D.	N.D.	N.D.	0.000153935	0.000104466	N.A.	N.A.	0.000129201	3.49797e-05
A_0128	Nalidixic acid	Nalidixic acid	231.077	6.46733	0.000125981	N.D.	N.D.	0.000683754	0.000115028	0.00030034	0.000125981	N.A.	0.000366374	0.000290056
C_0082	Nicotinamide N-oxide	Nicotinamide N-oxide	139.049	16.0367	0.000214267	N.D.	N.D.	0.00186869	0.000131659	0.000300407	0.000214267	N.A.	0.000766918	0.000957885
C_0205	Nicotinamide riboside	Nicotinamide riboside	255.097	7.35487	0.000115815	8.60967e-05	5.65322e-05	0.000450617	0.000126535	0.000205126	8.61481e-05	2.96416e-05	0.000260759	0.000169052
C_0048	Nicotinic acid	Nicotinic acid	124.039	7.76101	N.D.	4.22818e-05	1.58923e-05	2.69472e-05	3.67222e-05	N.D.	2.9087e-05	1.86602e-05	3.18347e-05	6.912e-06
C_0124	Normetanephrine_-H2O		166.086	7.06496	3.78851e-05	4.8737e-05	N.D.	0.0001232	N.D.	6.60827e-05	4.33111e-05	7.67348e-06	9.46412e-05	4.03878e-05
C_0187	N’-Formylkynurenine	N-Formylkynurenine	237.087	9.31563	N.D.	N.D.	N.D.	0.000141781	3.01748e-05	0.000107148	N.A.	N.A.	9.30347e-05	5.7126e-05
C_0221	Nα-Succinylarginine	Na-Succinylarginine	275.134	8.15574	0.000193164	0.000173726	0.00015323	0.000778298	0.000118208	0.000167095	0.000173374	1.99694e-05	0.000354534	0.000367803
C_0151	Nω-Methylarginine	Nw-Methylarginine	189.134	5.81079	0.000618374	0.000577743	0.00104233	0.000194002	7.10247e-05	0.000106811	0.000746149	0.000257302	0.000123946	6.32539e-05
C_0166	O-Acetylcarnitine	ALCAR	204.122	6.98361	0.0233768	0.0184612	0.0164977	0.0178582	0.0145644	0.0475753	0.0194452	0.00354353	0.026666	0.0181827
A_0105	o-Hydroxyhippuric acid	o-Hydroxyhippuric acid	194.046	7.93711	N.D.	N.D.	N.D.	N.D.	N.D.	N.D.	N.A.	N.A.	N.A.	N.A.
A_0088	O-Phosphoserine	3-Phosphoserine	184.001	9.59724	0.00011053	0.000123418	9.7812e-05	N.D.	5.02645e-05	N.D.	0.000110587	1.28033e-05	5.02645e-05	N.A.
A_0120	O-Succinylhomoserine	O-Succinylhomoserine	218.067	9.53337	N.D.	N.D.	0.00012429	0.000480386	9.40042e-05	0.000120341	0.00012429	N.A.	0.000231577	0.000215877
C_0237	Octanoylcarnitine	Octanoylcarnitine	288.215	7.97813	5.39198e-05	6.26158e-05	8.45216e-05	N.D.	N.D.	0.000348688	6.7019e-05	1.57689e-05	0.000348688	N.A.
C_0238	Ophthalmic acid	Ophthalmic acid	290.135	10.0882	N.D.	N.D.	9.02934e-05	6.80724e-05	3.41602e-05	4.41675e-05	9.02934e-05	N.A.	4.88001e-05	1.74243e-05
C_0071	Ornithine	Ornithine	133.097	5.31731	0.0169867	0.0128849	0.0769919	0.0263166	0.0049696	0.0237855	0.0356212	0.0358868	0.0183572	0.0116629
A_0051	Orotic acid	Orotic acid	155.01	7.91152	0.00138401	0.00121088	N.D.	0.00199586	0.00114183	0.00227521	0.00129744	0.000122416	0.0018043	0.000590477
A_0147	Orotidine	Orotidine	287.051	6.46758	0.000607619	0.000633735	0.000126782	0.000771007	0.000479687	0.000915103	0.000456046	0.00028545	0.000721932	0.000221817
A_0005	Oxamic acid	Oxamic acid	88.0033	10.0868	0.000412112	N.D.	N.D.	0.00051887	N.D.	N.D.	0.000412112	N.A.	0.00051887	N.A.
A_0130	p-Coumaric acid sulfate	p-Coumaric acid sulfate	242.997	11.6502	N.D.	N.D.	N.D.	0.000306877	N.D.	N.D.	N.A.	N.A.	0.000306877	N.A.
A_0146	p-Cresol glucuronide	p-Cresol glucuronide	283.082	6.08919	0.000901475	0.00010063	8.90899e-05	0.0052816	0.000327444	0.000951717	0.000363732	0.000465735	0.00218692	0.00269818
A_0092	p-Cresol sulfate	p-Cresol sulfate	187.007	7.96912	0.00246999	0.000456546	0.000401216	0.0239915	0.00161354	0.00459702	0.00110925	0.00117876	0.0100673	0.0121506
A_0049	p-Hydroxyphenylacetic acid 3-Hydroxyphenylacetic acid	4-Hydroxyphenylacetic acid 3-Hydroxyphenylacetic acid	151.04	7.06101	N.D.	N.D.	N.D.	0.000636976	N.D.	0.00025118	N.A.	N.A.	0.000444078	0.0002728
A_0034	p-Toluic acid	p-Toluic acid	135.045	7.42569	0.00121019	0.000784296	0.0011834	0.0030628	0.00102221	0.00129302	0.00105929	0.000238532	0.00179267	0.00110826
A_0121	Pantothenic acid	Pantothenic acid	218.103	6.30075	0.000908903	0.000703638	0.000336423	0.00106826	0.000603174	0.00062014	0.000649655	0.000290033	0.000763859	0.000263758
A_0053	Pelargonic acid	Pelargonic acid	157.123	6.67171	N.D.	0.000106007	0.000168835	N.D.	0.000132669	0.000231976	0.000137421	4.44262e-05	0.000182323	7.02207e-05
C_0101	Penicillamine	Penicillamine	150.058	9.12524	0.000255724	0.000207536	0.00014137	0.000350049	0.000102409	0.000125288	0.000201543	5.74122e-05	0.000192582	0.000136849
C_0123	Phe	Phe	166.086	8.51351	0.132297	0.152835	0.141021	0.161659	0.0343247	0.0630926	0.142051	0.0103079	0.0863587	0.0667794
A_0079	Phenol sulphate	Phenol sulphate	172.992	8.58412	0.00039369	N.D.	N.D.	0.0020496	0.000167226	0.000309046	0.00039369	N.A.	0.000841959	0.00104825
A_0061	Phenylpyruvic acid	Phenylpyruvic acid	163.039	7.43488	N.D.	N.D.	N.D.	0.000649252	N.D.	N.D.	N.A.	N.A.	0.000649252	N.A.
A_0117	Phosphocreatine	Phosphocreatine	210.027	9.57344	N.D.	7.9377e-05	N.D.	0.000330432	N.D.	N.D.	7.9377e-05	N.A.	0.000330432	N.A.
A_0071	Phosphoenolpyruvic acid	PEP	166.975	14.4276	0.00419421	0.00363572	0.000947593	0.000745793	0.00232062	0.00166506	0.00292584	0.00173582	0.00157716	0.000791086
C_0146	Phosphorylcholine	Phosphorylcholine	184.073	15.2502	0.0934282	0.14296	0.0352411	0.0248844	0.0503318	0.124449	0.0905431	0.0539174	0.0665549	0.0517266
A_0064	Phthalic acid	Phthalic acid	165.019	11.543	0.000109639	N.D.	N.D.	0.000147964	N.D.	8.55188e-05	0.000109639	N.A.	0.000116742	4.41556e-05
C_0047	Picolinic acid	Picolinic acid	124.039	14.0615	0.000344705	8.40794e-05	N.D.	0.00162995	0.000254138	0.000519087	0.000214392	0.00018429	0.000801059	0.000729964
A_0055	Pimelic acid 3-Methyladipic acid	Pimelic acid 3-Methyladipic acid	159.065	10.5781	N.D.	N.D.	N.D.	0.000321474	N.D.	N.D.	N.A.	N.A.	0.000321474	N.A.
C_0057	Pipecolic acid	Pipecolic acid	130.086	7.90442	0.00170591	0.000642699	0.00265741	0.00628829	0.00143722	0.00244311	0.00166867	0.00100787	0.00338954	0.00256028
C_0010	Piperidine	Piperidine	86.0962	5.4297	0.000139161	N.D.	0.00074417	0.000192329	5.55103e-05	7.77484e-05	0.000441665	0.000427806	0.000108529	7.34195e-05
C_0034	Pro	Pro	116.07	8.3179	0.118272	0.148774	0.163139	0.084415	0.0447612	0.0631457	0.143395	0.0229118	0.0641073	0.0198444
C_0180	Pro-Hyp	Pro-Hyp	229.118	7.59864	0.000665565	0.000233195	N.D.	0.0027657	0.000346014	0.000866898	0.00044938	0.000305731	0.0013262	0.00127355
C_0172	Propionylcarnitine	Propionylcarnitine	218.138	7.19521	0.00139543	0.000902038	0.000430831	0.0010453	0.0012993	0.00554394	0.000909434	0.000482344	0.00262951	0.00252716
A_0171	Prostaglandin E2	Prostaglandin E2	351.217	5.7546	0.00108094	0.000599424	N.D.	0.000982337	0.000734393	0.00221709	0.000840181	0.000340482	0.00131127	0.000794195
A_0172	Prostaglandin F2α	Prostaglandin F2a	353.232	5.70491	0.000457869	0.000365646	N.D.	0.000786931	0.00041589	0.000823439	0.000411757	6.52112e-05	0.00067542	0.0002255
C_0120	Pterin	Pterin	164.055	8.04203	N.D.	N.D.	N.D.	N.D.	N.D.	N.D.	N.A.	N.A.	N.A.	N.A.
C_0011	Putrescine	Putrescine	89.1069	3.72869	0.000836712	0.000316226	0.00011346	0.00737489	0.00066648	0.00186407	0.000422133	0.000373076	0.00330182	0.00357785
C_0126	Pyridoxal	Pyridoxal	168.065	6.79182	0.000103436	6.76993e-05	3.24962e-05	6.62231e-05	4.83936e-05	8.9414e-05	6.78772e-05	3.54704e-05	6.80102e-05	2.05685e-05
C_0128	Pyridoxamine	Pyridoxamine	169.096	4.66999	N.D.	4.89791e-05	8.23078e-05	0.000115626	N.D.	6.17671e-05	6.56434e-05	2.35669e-05	8.86967e-05	3.80841e-05
C_0202	Pyridoxamine 5'-phosphate	Pyridoxamine-P	249.063	8.07031	0.000110166	0.000164851	0.000226287	4.73777e-05	9.49369e-05	6.9252e-05	0.000167101	5.80933e-05	7.05222e-05	2.3805e-05
A_0097	Pyrocatechol sulfate	Pyrocatechol sulfate	188.986	8.02562	0.000226112	N.D.	N.D.	0.000319815	N.D.	N.D.	0.000226112	N.A.	0.000319815	N.A.
C_0055	Pyroglutamine	Pyroglutamine	129.067	6.07009	3.08232e-05	N.D.	N.D.	0.000120029	N.D.	N.D.	3.08232e-05	N.A.	0.000120029	N.A.
C_0206	Pyrraline	Pyrraline	255.134	8.96157	N.D.	N.D.	N.D.	N.D.	N.D.	N.D.	N.A.	N.A.	N.A.	N.A.
A_0003	Pyruvic acid	Pyruvic acid	87.0088	9.90725	0.00110025	0.00226993	0.00107344	0.00330266	0.000625406	0.00464567	0.00148121	0.000683183	0.00285791	0.0020467
A_0069	Quinolinic acid	Quinolinic acid	166.014	11.7433	0.000167578	9.85811e-05	N.D.	0.000746457	0.000202508	0.000219174	0.00013308	4.87883e-05	0.00038938	0.00030935
C_0255	Riboflavin	Riboflavin	377.144	16.3253	0.000391396	0.000408858	0.000156314	0.000755049	0.000253568	0.000418075	0.000318856	0.000141036	0.000475564	0.000255636
A_0127	Ribose 5-phosphate	R5P	229.012	8.40179	N.D.	N.D.	N.D.	0.000589535	0.000446339	7.63012e-05	N.A.	N.A.	0.000370725	0.00026484
A_0126	Ribulose 5-phosphate	Ru5P	229.011	8.69916	0.00177918	0.00147872	0.000675962	0.00499396	0.00282979	0.00183891	0.00131129	0.000570349	0.00322089	0.00161348
C_0159	S-(2-Carboxyethyl)cysteine	S-(2-Carboxyethyl)cysteine	194.047	9.73098	3.12386e-05	N.D.	N.D.	0.000242965	N.D.	0.000100405	3.12386e-05	N.A.	0.000171685	0.000100805
C_0257	S-Adenosylhomocysteine	SAH	385.128	6.78563	0.000124539	9.98947e-05	9.14003e-05	0.000821801	0.000177277	0.000602702	0.000105278	1.72127e-05	0.000533926	0.00032772
C_0258	S-Adenosylmethionine	SAM	399.144	5.57828	6.72959e-05	0.000129912	0.000930924	0.000651664	0.000475538	0.000621717	0.000376044	0.000481559	0.000582973	9.42383e-05
C_0116	S-Allylcysteine	S-Allylcysteine	162.058	9.05713	0.00123567	0.000926084	0.000140659	0.000251683	0.000364447	0.000984565	0.00076747	0.000564474	0.000533565	0.000394626
C_0142	S-Carboxymethylcysteine	S-Carboxymethylcysteine	180.031	9.98962	N.D.	2.62244e-05	N.D.	4.57926e-05	N.D.	4.16052e-05	2.62244e-05	N.A.	4.36989e-05	2.96094e-06
C_0103	S-Methylcysteine-S-oxide	S-Methylcysteine-S-oxide	152.036	10.4428	N.D.	N.D.	N.D.	3.17026e-05	N.D.	N.D.	N.A.	N.A.	3.17026e-05	N.A.
C_0226	Saccharopine	Saccharopine	277.138	8.28076	0.00015827	0.000176873	2.67243e-05	0.000112104	0.000191297	0.000230211	0.000120623	8.18485e-05	0.000177871	6.01874e-05
C_0012	Sarcosine	Sarcosine	90.0545	7.36106	0.000766841	0.00102808	0.00141093	0.00123473	0.000845821	0.000868179	0.00106862	0.000323954	0.000982909	0.000218367
C_0163	SDMA	SDMA	203.15	6.06189	0.000533964	0.000435325	0.000797776	0.00141878	0.000223393	0.000490766	0.000589022	0.000187393	0.000710979	0.00062738
A_0110	Sebacic acid	Sebacic acid	201.114	9.08286	N.D.	N.D.	N.D.	0.000828401	6.86303e-05	0.000120853	N.A.	N.A.	0.000339295	0.000424383
A_0148	Sedoheptulose 7-phosphate	S7P	289.033	7.73748	0.000654862	0.000963534	N.D.	0.000296592	0.000575142	0.000691576	0.000809198	0.000218264	0.000521103	0.000202961
C_0190	Sepiapterin	Sepiapterin	238.096	13.7759	N.D.	N.D.	N.D.	6.12035e-05	N.D.	N.D.	N.A.	N.A.	6.12035e-05	N.A.
C_0026	Ser	Ser	106.05	7.74599	0.128206	0.154887	0.152461	0.149533	0.0486549	0.0683971	0.145185	0.0147538	0.0888616	0.0534621
C_0185	Ser-Glu	Ser-Glu	235.092	7.99108	0.00090135	0.000821509	0.000604223	0.00170859	0.000602216	0.000714975	0.000775694	0.000153771	0.00100859	0.000608832
C_0091	Spermidine	Spermidine	146.165	3.58409	0.000978864	0.0006498	0.000342435	0.00218959	0.000585491	0.0010319	0.000657033	0.000318276	0.00126899	0.000827914
C_0165	Spermine	Spermine	203.223	3.54119	8.34968e-05	3.00168e-05	0.000118994	7.55577e-05	3.15982e-05	3.43226e-05	7.75027e-05	4.47906e-05	4.71595e-05	2.46313e-05
C_0087	Stachydrine	Stachydrine	144.101	8.80309	0.000638563	0.000163882	0.000111562	8.02251e-05	5.76453e-05	N.D.	0.000304669	0.000290342	6.89352e-05	1.59663e-05
A_0018	Succinic acid	Succinic acid	117.019	14.3615	0.000557405	0.000800427	0.00137124	0.005547	0.00298566	0.00224961	0.00090969	0.000417773	0.00359409	0.00173085
A_0007	Succinic semialdehyde	Succinic semialdehyde	101.024	8.00066	N.D.	0.000987091	0.000485633	N.D.	N.D.	0.000591207	0.000736362	0.000354584	0.000591207	N.A.
C_0256	Succinyladenosine	Succinyladenosine	384.114	11.0815	0.00165905	0.0010046	0.0020558	0.00277485	0.0027926	0.00225369	0.00157315	0.000530839	0.00260705	0.000306143
C_0212	Succinylcarnitine	Succinylcarnitine	262.129	7.63647	N.D.	3.71983e-05	6.53086e-05	0.000103033	N.D.	8.61773e-05	5.12534e-05	1.9877e-05	9.46053e-05	1.1919e-05
A_0141	Sulfotyrosine	Sulfotyrosine	260.022	6.80744	0.000131329	N.D.	N.D.	0.000435267	6.8147e-05	0.000155163	0.000131329	N.A.	0.000219526	0.000191837
A_0046	Tartaric acid	Tartaric acid	149.009	14.9399	0.0064479	0.00157397	0.000426136	0.045431	0.00402043	0.0134526	0.002816	0.00319725	0.020968	0.0217042
C_0049	Taurine	Taurine	126.021	16.4247	0.0983779	0.105146	0.151107	0.0961679	0.0875689	0.111087	0.11821	0.0286896	0.0982748	0.0119
A_0194	Taurocholic acid	Taurocholic acid	514.284	5.58292	N.D.	N.D.	N.D.	N.D.	N.D.	8.80793e-05	N.A.	N.A.	8.80793e-05	N.A.
C_0125	Taurocyamine	Taurocyamine	168.043	16.4402	7.23639e-05	N.D.	0.000153942	8.06654e-05	N.D.	0.000115577	0.000113153	5.76842e-05	9.81214e-05	2.46865e-05
A_0063	Terephthalic acid	Terephthalic acid	165.018	12.1566	0.000130438	9.65326e-05	0.000113387	0.000194079	0.000110678	0.000159516	0.000113452	1.69526e-05	0.000154758	4.19032e-05
C_0216	Thiamine	Thiamine	265.111	5.13554	0.00101891	0.00145275	0.000245263	0.000998542	0.000814009	0.000934599	0.000905641	0.000611661	0.000915717	9.37046e-05
C_0253	Thiamine phosphate	TMP	345.077	8.20998	N.D.	2.67892e-05	N.D.	N.D.	N.D.	5.65075e-05	2.67892e-05	N.A.	5.65075e-05	N.A.
C_0072	Thiaproline	Thiaproline	134.027	10.6589	0.0172849	0.0025712	0.00588315	0.00160362	0.00070918	0.00104606	0.00857975	0.00771862	0.00111962	0.000451735
C_0040	Thr	Thr	120.065	8.12229	0.10172	0.120742	0.139169	0.072354	0.0460284	0.0631307	0.120544	0.0187257	0.0605044	0.0133579
C_0186	Thr-Asp	Thr-Asp	235.092	8.20688	0.000923366	0.00127894	0.000318399	0.00040544	0.00018418	0.000246934	0.000840236	0.000485638	0.000278851	0.000114031
C_0096	threo-β-Methylaspartic acid	threo-b-Methylaspartic acid	148.06	9.45789	9.63744e-05	N.D.	0.000191182	N.D.	7.52947e-05	5.69795e-05	0.000143778	6.70389e-05	6.61371e-05	1.29508e-05
A_0033	Threonic acid	Threonic acid	135.03	7.48583	0.00220674	0.000667279	0.00138557	0.00898369	0.00147918	0.00248312	0.00141986	0.000770305	0.00431533	0.00407396
C_0195	Thymidine	Thymidine	243.097	16.4421	0.000251903	0.000286612	0.000756504	0.00128862	0.00015671	0.000155834	0.000431673	0.000281847	0.000533722	0.000653762
C_0111	Tranexamic acid	Tranexamic acid	158.118	6.76483	N.D.	N.D.	N.D.	N.D.	3.63664e-05	3.38505e-05	N.A.	N.A.	3.51085e-05	1.77895e-06
C_0058	trans-Glutaconic acid	trans-Glutaconic acid	131.033	16.9997	0.000470822	0.000260227	0.000288433	0.00180097	0.000573535	0.000667166	0.000339827	0.000114318	0.00101389	0.000683236
C_0079	Trigonelline	Trigonelline	138.054	8.07696	0.00013966	3.08237e-05	8.8554e-05	9.29942e-05	N.D.	N.D.	8.63458e-05	5.44516e-05	9.29942e-05	N.A.
C_0001	Trimethylamine	Trimethylamine	60.0807	4.63107	0.00207188	0.00486386	0.000361648	0.0354264	0.00207473	0.00636444	0.00243246	0.00227266	0.0146218	0.0181445
C_0008	Trimethylamine N-oxide	Trimethylamine N-oxide	76.0754	5.17333	0.00107765	0.000335834	N.D.	0.0138493	0.000657014	0.00190177	0.000706741	0.000524542	0.00546935	0.00728386
C_0168	Trp	Trp	205.097	8.46523	0.00954314	0.0109343	0.0120844	0.0111656	0.00262443	0.00182699	0.0108539	0.00127252	0.00520568	0.00517685
C_0144	Tyr	Tyr	182.081	8.71906	0.0645496	0.0759975	0.0691467	0.0577492	0.0182958	0.0350512	0.0698979	0.00576085	0.0370321	0.0198012
C_0129	Tyr-Arg_divalent	Tyr-Arg	169.595	5.98942	N.D.	3.46162e-05	6.31738e-05	0.000349433	3.2381e-05	5.85979e-05	4.8895e-05	2.01932e-05	0.000146804	0.000175971
C_0247	Tyr-Glu	Tyr-Glu	311.123	8.53557	8.76508e-05	8.0287e-05	0.000212925	0.000493767	8.62545e-05	0.000124209	0.000126954	7.45438e-05	0.000234743	0.000225122
C_0080	Tyramine	Tyramine	138.091	6.44549	N.D.	N.D.	2.56965e-05	0.00022183	N.D.	2.88606e-05	2.56965e-05	N.A.	0.000125345	0.00013645
A_0196	UDP-galactose UDP-glucose	UDP-Gal UDP-Glc	565.047	7.00619	N.D.	N.D.	0.00012647	N.D.	4.42231e-05	N.D.	0.00012647	N.A.	4.42231e-05	N.A.
A_0197	UDP-N-acetylglucosamine UDP-N-acetylgalactosamine	UDP-GlcNAc UDP-N-acetylgalactosamine	606.071	6.85891	N.D.	N.D.	0.000267581	N.D.	0.000125178	0.000133911	0.000267581	N.A.	0.000129545	6.17544e-06
A_0161	UMP	UMP	323.028	7.84664	N.D.	0.00011292	0.000914885	N.D.	N.D.	0.000162588	0.000513903	0.000567075	0.000162588	N.A.
A_0091	Undecanoic acid	Undecanoic acid	185.154	6.39892	N.D.	N.D.	N.D.	N.D.	0.000156352	0.000563554	N.A.	N.A.	0.000359953	0.000287936
C_0031	Uracil	Uracil	113.034	16.426	0.00676731	0.00687095	0.00590181	0.0058124	0.00391753	0.00553072	0.00651335	0.000532146	0.00508688	0.00102243
C_0002	Urea	Urea	61.0398	15.8039	1.05073	0.415221	0.284517	2.18056	0.73995	1.24048	0.583491	0.409888	1.38699	0.731393
A_0072	Uric acid	Uric acid	167.021	7.22451	0.0608582	0.06354	0.00314307	0.0707867	0.0377331	0.0628469	0.0425138	0.0341224	0.0571222	0.0172543
C_0197	Uridine	Uridine	245.076	16.4583	0.00682671	0.011654	0.00787047	0.0113357	0.00852396	0.00410333	0.00878371	0.0025399	0.00798766	0.00364588
C_0083	Urocanic acid	Urocanic acid	139.049	6.44043	0.000424296	0.00011216	4.92582e-05	0.00550735	0.000255774	0.00102894	0.000195238	0.000200848	0.00226402	0.00283528
C_0037	Val	Val	118.086	7.70637	0.15397	0.180747	0.178242	0.116759	0.0599164	0.0892014	0.170986	0.0147897	0.0886255	0.0284255
C_0250	Val-Pro-Pro	Val-Pro-Pro	312.192	8.26676	N.D.	2.51754e-05	0.000205888	9.48435e-05	N.D.	4.7674e-05	0.000115532	0.000127783	7.12587e-05	3.33539e-05
C_0106	Xanthine	Xanthine	153.04	14.7152	0.00832633	0.0142954	0.026478	0.00628899	0.0139702	0.0201527	0.0163665	0.00925136	0.0134707	0.00694536
A_0145	Xanthosine	Xanthosine	283.068	6.26144	N.D.	N.D.	0.000149833	0.000185121	0.000109712	0.000140056	0.000149833	N.A.	0.000144963	3.79434e-05
A_0112	Xanthurenic acid	Xanthurenic acid	204.03	9.57488	0.000144402	N.D.	N.D.	0.00236842	0.000300137	0.000985003	0.000144402	N.A.	0.00121785	0.00105362
A_0175	XMP	XMP	363.031	9.80393	N.D.	N.D.	0.000149522	N.D.	N.D.	N.D.	0.000149522	N.A.	N.A.	N.A.
C_0013	β-Ala	b-Ala	90.0547	5.73534	0.00216942	0.00225207	0.00875483	0.00575437	0.00244139	0.0050912	0.0043921	0.00377845	0.00442899	0.00175296
A_0020	β-Hydroxyisovaleric acid-1	b-Hydroxyisovaleric acid	117.056	7.41452	N.D.	5.22352e-05	N.D.	0.000131045	4.90562e-05	0.000101906	5.22352e-05	N.A.	9.40022e-05	4.15617e-05
A_0019	β-Hydroxyisovaleric acid-2 2-Hydroxyvaleric acid 2-Hydroxyisovaleric acid	b-Hydroxyisovaleric acid 2-Hydroxyvaleric acid 2-Hydroxyisovaleric acid	117.055	7.50545	0.000550869	0.000403286	0.000757576	0.000922952	0.000598824	0.000900252	0.000570577	0.000177965	0.000807343	0.000180939
C_0145	β-Tyr	b-Tyr	182.082	7.37629	N.D.	N.D.	N.D.	N.D.	N.D.	N.D.	N.A.	N.A.	N.A.	N.A.
C_0089	γ-Butyrobetaine	g-Butyrobetaine	146.117	6.29569	0.0012414	0.00126619	0.0034695	0.00130245	0.000997691	0.00279436	0.00199236	0.00127929	0.00169816	0.000961481
C_0158	γ-Carboxyglutamic acid	g-Carboxyglutamic acid	192.05	11.0303	0.000344123	0.000162914	0.000121366	0.0011073	0.00024332	0.000408971	0.000209468	0.000118451	0.00058653	0.000458542
C_0173	γ-Glu-Ala	g-Glu-Ala	219.097	9.42866	0.000168572	0.000119825	0.000146668	0.000133943	0.000141409	0.000250305	0.000145022	2.4415e-05	0.000175219	6.51335e-05
C_0105	γ-Glu-Arg_divalent	g-Glu-Arg	152.584	6.75156	6.38065e-05	4.75267e-05	1.01204e-05	7.58219e-05	N.D.	2.67703e-05	4.04845e-05	2.75271e-05	5.12961e-05	3.46848e-05
C_0211	γ-Glu-Asn	g-Glu-Asn	262.103	9.74576	0.0001154	0.00011805	0.000116543	7.59981e-05	5.52256e-05	5.01689e-05	0.000116664	1.32919e-06	6.04642e-05	1.36882e-05
C_0215	γ-Glu-Asp	g-Glu-Asp	263.087	9.94768	0.000170732	0.000222463	0.000146668	0.000182906	0.0001323	0.000165881	0.000179954	3.87304e-05	0.000160362	2.57507e-05
C_0222	γ-Glu-Gln	g-Glu-Gln	276.118	9.93035	0.000336978	0.000183167	0.000193949	0.000329002	0.000212576	0.000301081	0.000238031	8.58596e-05	0.000280886	6.07834e-05
C_0225	γ-Glu-Glu	g-Glu-Glu	277.103	10.0072	0.000587302	0.000454933	0.00102264	0.000701155	0.000951575	0.0010963	0.000688292	0.000297022	0.000916343	0.000199914
C_0167	γ-Glu-Gly	g-Glu-Gly	205.081	9.24166	0.000744492	0.000746467	0.000525947	0.000596448	0.000661213	0.000969326	0.000672302	0.000126751	0.000742329	0.000199234
C_0234	γ-Glu-His	g-Glu-His	285.119	6.75965	0.000191336	0.000200919	4.12725e-05	0.000233366	0.000118635	0.000190224	0.000144509	8.9534e-05	0.000180742	5.795e-05
C_0210	γ-Glu-Ile γ-Glu-Leu	g-Glu-Ile g-Glu-Leu	261.144	9.85601	0.000585059	0.000581455	0.000286535	0.000650167	0.000332564	0.000376469	0.00048435	0.000171322	0.000453067	0.000172099
C_0081	γ-Glu-Lys_divalent	g-Glu-Lys	138.581	6.64952	0.000136004	0.000143145	6.53876e-05	0.000261458	8.58275e-05	0.000192112	0.000114846	4.29803e-05	0.000179799	8.84603e-05
C_0227	γ-Glu-Met	g-Glu-Met	279.102	9.92168	7.20315e-05	4.57515e-05	3.55007e-05	8.95597e-05	4.15616e-05	6.47341e-05	5.10946e-05	1.88424e-05	6.52851e-05	2.40038e-05
C_0213	γ-Glu-Ornitine H-Asp(Lys-OH)-OH	g-Glu-Ornitine H-Asp(Lys-OH)-OH	262.14	6.5951	0.000156193	0.000153635	0.000127771	0.000300734	0.000126108	0.00020607	0.000145866	1.57231e-05	0.000210971	8.7416e-05
C_0240	γ-Glu-Phe	g-Glu-Phe	295.127	9.94768	0.00017148	0.000101105	4.57002e-05	0.00024684	5.50833e-05	6.31832e-05	0.000106095	6.30382e-05	0.000121702	0.000108448
C_0184	γ-Glu-Ser	g-Glu-Ser	235.091	9.64048	0.000303745	0.000239893	0.000179796	0.000464266	0.000170232	0.000292248	0.000241145	6.19841e-05	0.000308915	0.000147724
A_0133	γ-Glu-Taurine	g-Glu-Taurine	253.049	6.6246	0.000974865	0.00165335	0.000396544	0.00153803	0.00181967	0.00173496	0.00100825	0.000629066	0.00169755	0.000144496
C_0203	γ-Glu-Thr	g-Glu-Thr	249.107	9.72719	0.000115649	0.000115065	5.28952e-05	6.48141e-05	4.13481e-05	6.43295e-05	9.45363e-05	3.60635e-05	5.68306e-05	1.34104e-05
C_0252	γ-Glu-Trp	g-Glu-Trp	334.139	10.0183	N.D.	2.5014e-05	N.D.	N.D.	N.D.	N.D.	2.5014e-05	N.A.	N.A.	N.A.
C_0248	γ-Glu-Tyr	g-Glu-Tyr	311.124	10.0988	0.000105596	9.73126e-05	5.59788e-05	0.000115714	3.52277e-05	7.59277e-05	8.62959e-05	2.65801e-05	7.56232e-05	4.02442e-05
C_0243	γ-Glu-Val-Gly	g-Glu-Val-Gly	304.153	10.2553	N.D.	N.D.	2.78312e-05	5.6184e-05	N.D.	N.D.	2.78312e-05	N.A.	5.6184e-05	N.A.
C_0200	γ-Glu-Val β-Asp-Leu	g-Glu-Val b-Asp-Leu	247.128	9.70862	0.000233459	0.000242717	0.000108004	0.000235832	0.000141195	0.000180244	0.000194727	7.52463e-05	0.000185757	4.75584e-05
